# Supplementary material for: Wdr1 and cofilin are necessary mediators of immune-cell-specific apoptosis triggered by Tecfidera
Source: Nat Commun. 2021 Sep 30;12:5736. doi: 10.1038/s41467-021-25466-x (PMC8484674; doi:10.1038/s41467-021-25466-x)
Supplement: Supplementary file 4 — Supplementary Data 1 [file 41467_2021_25466_MOESM4_ESM.xlsx]

## Sheet: Raw counts
Gene ID	Gene	non-treated	HNE Z-REX	HDE Z-REX
ENSDARG00000000001	slc35a5	61	56	86
ENSDARG00000000002	ccdc80	138	124	123
ENSDARG00000000018	nrf1	904	837	848
ENSDARG00000000019	ube2h	1271	1115	1174
ENSDARG00000000068	slc9a3r1	330	277	252
ENSDARG00000000069	dap	1851	1511	1377
ENSDARG00000000086	itsn1	837	745	737
ENSDARG00000000103	myh10	5445	5838	5129
ENSDARG00000000142	C10H5orf28	63	51	44
ENSDARG00000000151	thraa	67	62	56
ENSDARG00000000161	itsn2a	73	67	78
ENSDARG00000000175	hoxb2a	398	389	310
ENSDARG00000000183	ptpn4b	329	314	266
ENSDARG00000000189	sema6e	379	353	384
ENSDARG00000000212	krt97	3557	3016	3073
ENSDARG00000000229	usp49	490	498	330
ENSDARG00000000241	slc40a1	1409	1557	1256
ENSDARG00000000324	dcaf8	317	382	337
ENSDARG00000000349	C21H11orf70	7	13	14
ENSDARG00000000369	prkag3b	98	83	78
ENSDARG00000000370	triob	406	430	444
ENSDARG00000000380	pde6a	22	38	25
ENSDARG00000000394	matr3l1.1	3081	3252	2515
ENSDARG00000000423	si:ch73-314g15.3	69	46	54
ENSDARG00000000442	slc39a13	307	340	282
ENSDARG00000000460	nitr2b	0	0	1
ENSDARG00000000472	cntn2	262	312	290
ENSDARG00000000474	tnni1a	1	0	2
ENSDARG00000000476	pms1	139	120	103
ENSDARG00000000489	upf3b	721	697	610
ENSDARG00000000503	stx1b	2565	2435	2092
ENSDARG00000000516	ankar	18	31	15
ENSDARG00000000529	ofd1	382	340	320
ENSDARG00000000540	asnsd1	491	512	417
ENSDARG00000000542	gtf2e1	598	669	473
ENSDARG00000000551	slc1a4	1233	2004	1005
ENSDARG00000000563	ttnb	22392.9	19410.8	16764.5
ENSDARG00000000567	znf281a	862	846	699
ENSDARG00000000568	ell	840	676	714
ENSDARG00000000588	grasp	86	111	105
ENSDARG00000000606	dnah7l	88	85	97
ENSDARG00000000631	ptpn4a	648	636	594
ENSDARG00000000638	opn1mw4	2	0	0
ENSDARG00000000651	osgepl1	53	35	41
ENSDARG00000000656	psmb9a	3	4	3
ENSDARG00000000666	creg2	182	212	181
ENSDARG00000000690	sypl2b	267	293	222
ENSDARG00000000729	daxx	701	736	630
ENSDARG00000000730	slc6a13	175	129	106
ENSDARG00000000747	lcmt2	55	81	44
ENSDARG00000000760	znf511	110	90	82
ENSDARG00000000767	spi1b	68	31	51
ENSDARG00000000779	scfd1	938	847	686
ENSDARG00000000796	nr4a1	311	279	249
ENSDARG00000000804	rassf6	224	191	195
ENSDARG00000000830	telo2	323	362	276
ENSDARG00000000837	snx9a	177	164	171
ENSDARG00000000853	dstyk	1347	1513	1541
ENSDARG00000000857	mapk14a	998	1100	913
ENSDARG00000000861	scrib	2169	2362	2039
ENSDARG00000000887	ENSDARG00000000887	393	405	354
ENSDARG00000000906	skap2	26	29	22
ENSDARG00000000935	unk	186	218	164
ENSDARG00000000943	dzip1	578	639	570
ENSDARG00000000966	ncor2	1777	1664	1783
ENSDARG00000001014	myh9b	7648	8332	7040
ENSDARG00000001015	znf384l	787	727	713
ENSDARG00000001057	bysl	1634	1730	1355
ENSDARG00000001127	slc17a6a	23	40	24
ENSDARG00000001129	dicer1	1094	1158	917
ENSDARG00000001154	rimbp2	15	19	18
ENSDARG00000001162	matr3l1.1	1882	1838	1513
ENSDARG00000001169	hsd17b8	33	28	33
ENSDARG00000001210	arl14ep	847	895	724
ENSDARG00000001220	mycbp2	1776	1656	1555
ENSDARG00000001234	map4k2	120	131	135
ENSDARG00000001241	puf60b	3504	3674	2925
ENSDARG00000001244	srrm1	3159	3170	2779
ENSDARG00000001249	pcgf1	170	158	110
ENSDARG00000001259	GAS2 (1 of 2)	31	24	24
ENSDARG00000001303	psmb8	1	0	0
ENSDARG00000001313	g2e3	1339	1358	1382
ENSDARG00000001354	slc6a13l	64	79	58
ENSDARG00000001414	mctp2a	223	207	189
ENSDARG00000001431	actn3b	13513	12280	11196
ENSDARG00000001437	slc2a1a	123	128	105
ENSDARG00000001442	inppl1b	42	46	39
ENSDARG00000001447	mier1b	454	410	364
ENSDARG00000001452	adam8a	220	176	208
ENSDARG00000001463	tdh2	221.999	176.998	202.999
ENSDARG00000001470	mhc1zea	220	225	168
ENSDARG00000001498	skap1	24	23	12
ENSDARG00000001549	sp3a	149	163	120
ENSDARG00000001557	tomm34	719	593	449
ENSDARG00000001558	kifc1	2148	2106	1930
ENSDARG00000001559	csmd2	23	23	14
ENSDARG00000001572	prf1.3	0	0	0
ENSDARG00000001578	echs1	929	923	795
ENSDARG00000001621	nfyal	380	332	296
ENSDARG00000001634	kirrela	433	426	442
ENSDARG00000001656	psmb10	0	0	1
ENSDARG00000001676	gpm6bb	463	478	403
ENSDARG00000001686	uckl1a	23	17	12
ENSDARG00000001710	flot1a	1477	1487	1336
ENSDARG00000001712	si:ch211-247n2.1	36	44	65
ENSDARG00000001721	oc90	741	915	773
ENSDARG00000001729	strn3	1851	1956	1825
ENSDARG00000001733	gulp1a	369	331	292
ENSDARG00000001734	fkbp8	412	344	325
ENSDARG00000001754	noc2l	987	1031	841
ENSDARG00000001760	tnxb	1	1	1
ENSDARG00000001767	slc29a2	79	86	76
ENSDARG00000001769	ptpra	368	380	330
ENSDARG00000001771	otol1a	4	2	2
ENSDARG00000001776	stim2b	53	47	45
ENSDARG00000001777	nup155	2207	2248	2050
ENSDARG00000001781	tspan11	102	97	93
ENSDARG00000001782	prkacba	180	168	173
ENSDARG00000001785	irx2a	307	284	284
ENSDARG00000001788	atp5o	4870	4698	4114
ENSDARG00000001803	kcnh6a	59	59	47
ENSDARG00000001804	zgc:112148	53	55	49
ENSDARG00000001807	tnfrsf21	136	148	149
ENSDARG00000001817	CABZ01112877.1	3	0	4
ENSDARG00000001818	c3b.2	159	122	118
ENSDARG00000001825	cfap43	54	64	63
ENSDARG00000001829	zgc:112982	1246	1170	1138
ENSDARG00000001835	nalcn	236	237	226
ENSDARG00000001857	aff4	237	219	195
ENSDARG00000001859	dbx1b	590	580	486
ENSDARG00000001870	atp1a1a.4	2085	2263	2438
ENSDARG00000001873	phgdh	2288	3053	1926
ENSDARG00000001879	nav2b	713	737	793
ENSDARG00000001880	stx3a	84	77	79
ENSDARG00000001881	cacnb3a	0	0	0
ENSDARG00000001882	kbtbd12	111	123	121
ENSDARG00000001888	ppm1ba	277	294	233
ENSDARG00000001889	tuba1a	9915	10434	8022
ENSDARG00000001890	STT3B	2610	2424	2155
ENSDARG00000001891	syt14b	9	12	9
ENSDARG00000001897	man2b1	927	1148	798
ENSDARG00000001898	manea	136	151	130
ENSDARG00000001906	si:dkey-247m21.3	1	3	1
ENSDARG00000001909	VILL	148	108	131
ENSDARG00000001910	rorab	254	305	271
ENSDARG00000001912	drd4-rs	17	24	26
ENSDARG00000001913	palmda	432	449	387
ENSDARG00000001929	pink1	104	126	100
ENSDARG00000001930	klhl15	220	246	178
ENSDARG00000001933	prkag2b	70	74	53
ENSDARG00000001937	CABZ01043017.1	74	77	52
ENSDARG00000001939	b3gat3	251	255	182
ENSDARG00000001940	dnajc1	824	794	721
ENSDARG00000001950	ak1	7429	6918	6003
ENSDARG00000001953	pfkfb3	235	159	328
ENSDARG00000001968	dock5	9	13	16
ENSDARG00000001969	txlng	469	506	474
ENSDARG00000001971	cthrc1b	3	3	0
ENSDARG00000001975	hsd11b2	185	135	103
ENSDARG00000001976	fkbp16	3	6	2
ENSDARG00000001993	myhb	5	4	5
ENSDARG00000001994	stxbp1a	2369	2372	1918
ENSDARG00000001999	adamts18	286	326	268
ENSDARG00000002002	lmcd1	39	41	50
ENSDARG00000002006	rxrbb	122	135	117
ENSDARG00000002013	grb10a	111	97	98
ENSDARG00000002016	ppil2	652	618	510
ENSDARG00000002020	rictorb	263	236	245
ENSDARG00000002021	pygb	531	532	417
ENSDARG00000002026	qkib	15	17	11
ENSDARG00000002031	tox4a	865	856	690
ENSDARG00000002037	pfkfb2b	36	34	33
ENSDARG00000002060	brf2	129	153	97
ENSDARG00000002071	adss	278	389	316
ENSDARG00000002077	mnat1	189	197	105
ENSDARG00000002082	csnk2a1	3701	3607	2986
ENSDARG00000002084	lamb2	2098	2225	2189
ENSDARG00000002097	si:dkeyp-52c3.7	1	4	1
ENSDARG00000002127	stam	1356	1373	954
ENSDARG00000002128	cwf19l1	560	551	519
ENSDARG00000002131	celf2	366	405	386
ENSDARG00000002165	psme1	7	10	6
ENSDARG00000002167	cacnb1	127	165	120
ENSDARG00000002168	tra2b	1327	1173	930
ENSDARG00000002172	aplnra	437	417	341
ENSDARG00000002174	itfg2	145	193	192
ENSDARG00000002184	igbp1	662	674	550
ENSDARG00000002190	chmp2bb	858	785	736
ENSDARG00000002192	aspn	99	54	84
ENSDARG00000002193	rho	2	1	3
ENSDARG00000002194	rhd	881	885	726
ENSDARG00000002196	bach1b	196	196	272
ENSDARG00000002197	pygl	161	124	140
ENSDARG00000002204	hspb11	242	189	372
ENSDARG00000002210	stk25a	153	125	113
ENSDARG00000002213	invs	92	87	82
ENSDARG00000002215	rtca	2207	2131	1653
ENSDARG00000002216	tbx3a	645	656	694
ENSDARG00000002217	scocb	760	672	605
ENSDARG00000002219	si:dkey-103j14.5	17	15	7
ENSDARG00000002220	C5H9orf78	571	459	382
ENSDARG00000002230	sypb	384	363	331
ENSDARG00000002231	PPAP2C (1 of 2)	4	11	2
ENSDARG00000002235	mmp14a	890	766	774
ENSDARG00000002240	psmb6	2257	2316	2165
ENSDARG00000002241	KCNA2 (1 of 2)	1	3	2
ENSDARG00000002249	tbxas1	47	45	61
ENSDARG00000002255	epb41l3a	323	305	284
ENSDARG00000002259	ca15c	1	1	1
ENSDARG00000002264	mrpl41	387	304	252
ENSDARG00000002267	dcaf13	738	736	584
ENSDARG00000002271	zfand5b	1319	1256	1113
ENSDARG00000002285	mcoln1a	422	462	349
ENSDARG00000002293	si:ch211-197g15.9	60.6089	78.6296	82.7201
ENSDARG00000002295	si:dkey-21p1.3	13	3	18
ENSDARG00000002298	ankrd22	53	39	37
ENSDARG00000002299	arsh	106	123	102
ENSDARG00000002300	p2rx2	1	0	0
ENSDARG00000002304	gins2	392	334	262
ENSDARG00000002305	me3	1229	1169	1015
ENSDARG00000002311	fabp11b	23	16	17
ENSDARG00000002330	lhx8a	59	46	59
ENSDARG00000002332	frmd6	482	462	483
ENSDARG00000002333	fam102bb	104	118	97
ENSDARG00000002336	dlc	1645	1334	1585
ENSDARG00000002339	ccdc101	255	270	218
ENSDARG00000002344	tubb4b	18821	20297	17951
ENSDARG00000002347	cyp11a1	11	23	16
ENSDARG00000002353	tagapa	18	15	17
ENSDARG00000002355	shpk	20	13	11
ENSDARG00000002362	ubald1a	367	349	409
ENSDARG00000002365	cers5	561	544	532
ENSDARG00000002369	UBC (1 of 2)	5314.11	4902.28	3897.65
ENSDARG00000002377	mief2	302	249	368
ENSDARG00000002385	atm	326	360	272
ENSDARG00000002391	tlcd1	18	10	12
ENSDARG00000002394	ugt5d1	1	2	1
ENSDARG00000002396	cry-dash	177	375	368
ENSDARG00000002401	gale	649	594	499
ENSDARG00000002402	ercc3	556	552	481
ENSDARG00000002403	nusap1	3639	3178	2789
ENSDARG00000002405	si:ch211-225b11.1	94	327	223
ENSDARG00000002406	zmynd10	43	59	30
ENSDARG00000002411	pde4cb	58	60	59
ENSDARG00000002445	prdm1a	417	491	443
ENSDARG00000002463	arhgef37	152	201	146
ENSDARG00000002467	rdh14b	230	184	175
ENSDARG00000002479	ercc6l	1489	1424	1223
ENSDARG00000002483	WNT7A (1 of 2)	11	16	11
ENSDARG00000002487	noc3l	644	582	548
ENSDARG00000002494	itgb6	214	204	234
ENSDARG00000002506	C7H16orf87	705	703	560
ENSDARG00000002507	itga10	253	344	237
ENSDARG00000002508	ankrd33ab	1	2	0
ENSDARG00000002509	zgc:153911	17	19	12
ENSDARG00000002510	dmbx1b	38	40	37
ENSDARG00000002523	hsdl2	1755	1695	1484
ENSDARG00000002533	adora2b	28	22	27
ENSDARG00000002536	tm9sf4	1285	1213	1094
ENSDARG00000002538	smu1a	1331	1314	1105
ENSDARG00000002546	rundc3ab	322	290	271
ENSDARG00000002549	eif3eb	228	200	191
ENSDARG00000002552	mapkapk2a	1342	1404	1326
ENSDARG00000002564	syngr1a	92	85	68
ENSDARG00000002571	tmod2	70	65	62
ENSDARG00000002576	cabp5a	0	0	0
ENSDARG00000002582	tbx15	349	345	354
ENSDARG00000002587	dpysl3	2287	2014	1798
ENSDARG00000002589	mylpfb	18384	14385	11944
ENSDARG00000002591	ruvbl1	1770	1732	1382
ENSDARG00000002593	slc45a2	125	177	140
ENSDARG00000002597	pabpc1l	0	0	1
ENSDARG00000002600	pcsk1	8	8	9
ENSDARG00000002601	irx7	139	90	77
ENSDARG00000002607	unm_sa1614	117	90	87
ENSDARG00000002609	rnf145a	227	408	289
ENSDARG00000002613	rpa3	692	733	538
ENSDARG00000002632	anxa11b	1768	1691	1421
ENSDARG00000002634	b4galt1	154	152	141
ENSDARG00000002635	FAM184A (1 of 2)	57	77	69
ENSDARG00000002642	sh3gl1b	475	521	454
ENSDARG00000002644	rgs5a	41	60	65
ENSDARG00000002656	stxbp5a	164	154	167
ENSDARG00000002659	mapre1b	4577	4520	3388
ENSDARG00000002663	optn	367	341	356
ENSDARG00000002666	kcnj1b	36	77	52
ENSDARG00000002670	ATG14	410	328	489
ENSDARG00000002682	tbcela	82	90	74
ENSDARG00000002685	fam113	14	16	9
ENSDARG00000002690	rabif	281	306	285
ENSDARG00000002696	gnb3b	6	6	6
ENSDARG00000002701	rasl12	4	12	9
ENSDARG00000002707	her11	19	19	17
ENSDARG00000002710	ncl	15010	16602	13000
ENSDARG00000002720	utp15	526	637	401
ENSDARG00000002722	ankrd2	0	0	0
ENSDARG00000002728	kiss1ra	0	1	0
ENSDARG00000002731	sdc2	1382	1440	1214
ENSDARG00000002732	spon2b	27	43	34
ENSDARG00000002745	tdh	2060	1945	1532
ENSDARG00000002748	sema6d	171	152	180
ENSDARG00000002750	phf20a	363.026	325.003	282.011
ENSDARG00000002754	pdcd2l	116	126	120
ENSDARG00000002758	dedd1	415.162	492.865	535.321
ENSDARG00000002760	gdf5	0	2	3
ENSDARG00000002764	miox	242	209	207
ENSDARG00000002768	pvalb2	44629	43875	34932
ENSDARG00000002771	SLC4A5 (1 of 2)	3	9	3
ENSDARG00000002773	htr1fa	1	3	1
ENSDARG00000002779	pdx1	31	43	39
ENSDARG00000002787	tle3a	1947	1915	1753
ENSDARG00000002790	ap2m1a	4060	3793	3501
ENSDARG00000002791	atp1a1a.1	7178.9	7616.56	6590.88
ENSDARG00000002792	arcn1a	1841	1813	1395
ENSDARG00000002794	RNF14 (1 of 5)	20	39	37
ENSDARG00000002795	meis3	1303	1319	1130
ENSDARG00000002797	BX908804.1	0	0	1
ENSDARG00000002798	cog8	226	203	187
ENSDARG00000002816	rasgrf2b	0	0	0
ENSDARG00000002826	cep57l1	329	278	233
ENSDARG00000002830	trmt2a	274	294	228
ENSDARG00000002831	col4a4	336	318	237
ENSDARG00000002840	si:dkey-28b4.8	729	755	634
ENSDARG00000002847	fndc1	58	48	55
ENSDARG00000002872	zgc:113210	285	216	226
ENSDARG00000002877	reps1	659	709	740
ENSDARG00000002880	ccdc132	388	380.126	334.188
ENSDARG00000002894	aven	322	331	262
ENSDARG00000002897	INPP1	129	132	128
ENSDARG00000002909	tjp3	793	793	718
ENSDARG00000002912	adipor1a	489	524	433
ENSDARG00000002916	sec31b	207	237	206
ENSDARG00000002917	gls2b	14	13	23
ENSDARG00000002933	gbx2	238	239	213
ENSDARG00000002937	meis1a	1103	1154	988
ENSDARG00000002945	bgnb	64	81	75
ENSDARG00000002947	abcd3b	165	207	128
ENSDARG00000002949	ppp6c	1628	1529	1335
ENSDARG00000002952	smo	1667	1763	1654
ENSDARG00000002956	si:dkey-32n7.4	6	2	9
ENSDARG00000002959	gpr34b	0	0	0
ENSDARG00000002967	pdap1b	572	494	350
ENSDARG00000002968	a1cf	366	363	257
ENSDARG00000002970	ss18	2071	1818	1557
ENSDARG00000002971	phc1	800	766	701
ENSDARG00000002986	gda	11	14	15
ENSDARG00000002988	tnnt2d	2237	1716	1585
ENSDARG00000002991	cep135	503	479	416
ENSDARG00000002994	itpkca	570	560	435
ENSDARG00000003008	prkcea	336	410	415
ENSDARG00000003017	zgc:55512	637	568	467
ENSDARG00000003020	lrrc4.2	46	68	31
ENSDARG00000003021	hdac8	490.414	484.229	478.574
ENSDARG00000003022	limk1b	142	145	150
ENSDARG00000003027	scnm1	94	97	83
ENSDARG00000003032	eif4a1b	7089	7127	6373
ENSDARG00000003035	hspa9	6166	6738	4298
ENSDARG00000003041	CABZ01111496.1	15	14	19
ENSDARG00000003046	sorbs2a	87	64	71
ENSDARG00000003054	tacr3l	5	2	2
ENSDARG00000003058	fgfr1op	433	475	387
ENSDARG00000003061	cd276	833	908	700
ENSDARG00000003068	gorasp1	851	857	719
ENSDARG00000003069	btbd7	27	24	25
ENSDARG00000003077	si:ch73-111m19.2	93	63	68
ENSDARG00000003081	mybphb	13048	11731	9748
ENSDARG00000003084	spire2	53	40	23
ENSDARG00000003085	stambpl1	53	60	59
ENSDARG00000003087	ubxn6	278	317	340
ENSDARG00000003090	or103-4	0	0	0
ENSDARG00000003091	oclnb	593	621	554
ENSDARG00000003098	kdm5bb	4286	4279	4381
ENSDARG00000003109	rcan1a	906	925	596
ENSDARG00000003113	ada	171	138	148
ENSDARG00000003127	zgc:123105	1175	1225	1090
ENSDARG00000003132	apip	564	511	445
ENSDARG00000003142	dachc	186	161	139
ENSDARG00000003144	pxmp2	35	54	37
ENSDARG00000003145	CLMP	12	14	13
ENSDARG00000003146	si:dkey-27m7.4	36	27	23
ENSDARG00000003151	skp1	3340	3209	2786
ENSDARG00000003153	cpsf5	1526	1639	1261
ENSDARG00000003157	nfkbil1	187	167	171
ENSDARG00000003165	nr2f6b	2124	2304	2158
ENSDARG00000003167	mlst8	299	316	259
ENSDARG00000003169	magi1b	1583	1636	1566
ENSDARG00000003175	stx5al	495	417	416
ENSDARG00000003181	sult1st4	142	112	82
ENSDARG00000003189	psmd1	5198	5215	4603
ENSDARG00000003193	rassf7b	167	159	161
ENSDARG00000003197	wdr21	156	180	184
ENSDARG00000003200	foxm1	1073	955	919
ENSDARG00000003203	rhcga	5	3	3
ENSDARG00000003205	ngly1	493	509	441
ENSDARG00000003206	chchd6a	147	74	95
ENSDARG00000003207	mterf3	160.993	134.472	104
ENSDARG00000003208	pomk	113	123	134
ENSDARG00000003209	si:ch73-129a22.11	0	0	0
ENSDARG00000003210	ANO2 (1 of 3)	7	8	12
ENSDARG00000003213	naa15a	3029	3019	2419
ENSDARG00000003216	anxa2a	2661	2486	2567
ENSDARG00000003217	urb2	450	432	349
ENSDARG00000003219	bin2a	180	202	185
ENSDARG00000003229	gdf9	0	0	2
ENSDARG00000003235	nup88	892	890	709
ENSDARG00000003244	gbp3	346.962	332.938	288.026
ENSDARG00000003250	pik3cd	20	14	26
ENSDARG00000003251	zbtb22b	61	67	65
ENSDARG00000003257	zgc:101559	179	213	161
ENSDARG00000003259	lox	3	0	2
ENSDARG00000003269	clcn3	438	490	358
ENSDARG00000003270	dhps	325	298	219
ENSDARG00000003281	pik3ip1	256	229	350
ENSDARG00000003287	wdr12	555	715	502
ENSDARG00000003290	dab1b	11	13	15
ENSDARG00000003293	sox9a	466	495	494
ENSDARG00000003303	stc1	0	0	1
ENSDARG00000003307	stx16	446	485	433
ENSDARG00000003308	emc2	1824	1659	1482
ENSDARG00000003311	pank2	357	406	388
ENSDARG00000003313	EPS8L1 (1 of 2)	87	85	82
ENSDARG00000003320	fam91a1	519	476	394
ENSDARG00000003326	cacng5a	6	7	11
ENSDARG00000003328	fam178a	270	227	218
ENSDARG00000003344	trpc2b	6	8	6
ENSDARG00000003373	commd2	297	321	320
ENSDARG00000003375	gng12a	413	348	322
ENSDARG00000003380	PAOX	65	64	63
ENSDARG00000003381	si:ch211-266g18.6	184	142	146
ENSDARG00000003382	cwc25	549	514	547
ENSDARG00000003383	asb8	231	211	198
ENSDARG00000003395	col4a3	198	223	160
ENSDARG00000003398	rbpja	774	793	762
ENSDARG00000003399	fgf8a	86	100	72
ENSDARG00000003403	tenm1	235	265	212
ENSDARG00000003411	foxa2	326	271	292
ENSDARG00000003414	capslb	14	23	21
ENSDARG00000003420	chrna5	138	141	112
ENSDARG00000003421	igf2bp2a	35	24	24
ENSDARG00000003429	hnrpdl	4832	5292	4085
ENSDARG00000003444	dhrs7	206	225	214
ENSDARG00000003446	ippk	303	268	251
ENSDARG00000003449	pde10a	3	2	2
ENSDARG00000003462	fech	60	57	45
ENSDARG00000003469	neurod4	2849	2383	2089
ENSDARG00000003475	sult1st5	17	17	28
ENSDARG00000003486	ppp1caa	4402	4350	3718
ENSDARG00000003487	nup93	2192	2388	1962
ENSDARG00000003495	madd	558	588	574
ENSDARG00000003512	anks1b	365	364	339
ENSDARG00000003517	impa1	307	260	238
ENSDARG00000003519	aprt	235	248	212
ENSDARG00000003520	tbc1d14	88	68	66
ENSDARG00000003523	itln3	4	3	1
ENSDARG00000003526	psma5	2835	2790	2523
ENSDARG00000003527	mak16	801	740	663
ENSDARG00000003531	tcea1	2058	1919	1495
ENSDARG00000003533	col8a1b	6	11	6
ENSDARG00000003544	adarb1b	36	22	18
ENSDARG00000003553	gnrhr2	0	0	0
ENSDARG00000003564	dohh	615	645	541
ENSDARG00000003570	hsp90b1	9313	7233	4721
ENSDARG00000003573	dctn5	429	394	254
ENSDARG00000003576	klhl32	164	198	175
ENSDARG00000003584	pla2g7	323	245	267
ENSDARG00000003592	surf1	272	278	262
ENSDARG00000003599	rpl3	45405	50571	40504
ENSDARG00000003607	nr2f6a	1116	1176	885
ENSDARG00000003615	slc26a3.2	3	4	3
ENSDARG00000003616	arih1	528	534	481
ENSDARG00000003631	clockb	212	188	216
ENSDARG00000003632	zgc:172270	12	10	18
ENSDARG00000003635	atp6v1e1a	191	160	150
ENSDARG00000003641	tfg	1991	1850	1426
ENSDARG00000003642	zfyve19	188	192	164
ENSDARG00000003655	tmem59l	871	771	735
ENSDARG00000003675	cryl1	331	231	216
ENSDARG00000003680	runx1t1	884	673	694
ENSDARG00000003681	eif5	5136	4870	3900
ENSDARG00000003684	obsl1a	743	853	676
ENSDARG00000003693	hars	2755	3050	2228
ENSDARG00000003695	vdac3	7079	6517	5479
ENSDARG00000003697	slc5a8l	42	38	35
ENSDARG00000003699	atp7a	284	286	296
ENSDARG00000003701	cldng	12	13	8
ENSDARG00000003705	prnprs3	917	873	827
ENSDARG00000003706	ryr2b	54	48	44
ENSDARG00000003732	mitfa	146	153	156
ENSDARG00000003749	polb	1116	1030	807
ENSDARG00000003750	pfas	2670	2625	2176
ENSDARG00000003751	lats1	446	451	408
ENSDARG00000003754	tspan2a	296	312	274
ENSDARG00000003757	cnpy1	332	351	247
ENSDARG00000003769	tada2b	160	171	124
ENSDARG00000003776	pip4k2aa	455	479	415
ENSDARG00000003779	ctnnd2b	1157	1243	1204
ENSDARG00000003789	dennd5b	1427	1381	1266
ENSDARG00000003795	IDH2	9294	8048	6817
ENSDARG00000003797	asb2a.1	241	314	270
ENSDARG00000003803	LHX3	35	20	49
ENSDARG00000003808	aqp3a	2378	2335	2098
ENSDARG00000003811	plxnb2a	1094.74	1017.75	1051.81
ENSDARG00000003818	prkag1	972	921	735
ENSDARG00000003820	nr1d2a	90	113	111
ENSDARG00000003822	ankrd16	93	73	92
ENSDARG00000003827	snapc1b	237	263	239
ENSDARG00000003829	galnt2	693	622	546
ENSDARG00000003835	stom	2070	1915	1823
ENSDARG00000003841	usb1	127	130	97
ENSDARG00000003845	chm	391	340	374
ENSDARG00000003846	mrpl21	350	317	230
ENSDARG00000003854	acsl1b	2131	1851	1496
ENSDARG00000003860	cbx3a	2998	3188	2400
ENSDARG00000003865	pard6b	15	35	25
ENSDARG00000003866	tm9sf2	2963	3010	2492
ENSDARG00000003867	cdk20	17	19	7
ENSDARG00000003869	decr1	466	407	422
ENSDARG00000003872	ccdc102a	484	541	423
ENSDARG00000003877	pbrm1	233	215	168
ENSDARG00000003899	zdhhc23b	38	55	27
ENSDARG00000003900	si:dkeyp-111e5.4	2	11	5
ENSDARG00000003902	ctsl.1	7	5	9
ENSDARG00000003903	hapln2	2	0	2
ENSDARG00000003904	sycp1	49	49	44
ENSDARG00000003909	ftr01	1	1	0
ENSDARG00000003910	med13b	1020	1149	955
ENSDARG00000003920	setb	10851	11064	8444
ENSDARG00000003925	cx28.6	17	21	18
ENSDARG00000003927	cldn12	1069	1073	927
ENSDARG00000003931	cndp2	678	550	527
ENSDARG00000003934	nxnl2	31	27	31
ENSDARG00000003938	rpa1	3982	3935	3218
ENSDARG00000003940	mtfr1l	1183	1302	913
ENSDARG00000003941	rrs1	905	891	553
ENSDARG00000003944	NMUR1 (1 of 2)	0	0	0
ENSDARG00000003952	pfn2	11721	10140	8905
ENSDARG00000003961	parp3	237	173	214
ENSDARG00000003963	traf4a	638	677	669
ENSDARG00000003965	tlx1	50	48	50
ENSDARG00000003968	zgc:162969	3	0	2
ENSDARG00000003970	trim35-13	31	39	21
ENSDARG00000003971	isl2a	509	473	470
ENSDARG00000003973	chordc1a	194	186	104
ENSDARG00000003974	spoplb	876	880	777
ENSDARG00000003977	zgc:153896	36	42	29
ENSDARG00000003984	LTN1	698	728	555
ENSDARG00000003989	crhr1	5	4	4
ENSDARG00000003991	fhl2b	7	12	8
ENSDARG00000003994	syt9a	124	119	98
ENSDARG00000003998	phyhipla	32	28	30
ENSDARG00000004015	adcyap1a	14	11	13
ENSDARG00000004017	spag1a	240	215	172
ENSDARG00000004018	CHST13	65	77	46
ENSDARG00000004023	isl1	677	670	664
ENSDARG00000004034	arhgdig	1544	1376	1402
ENSDARG00000004037	cog2	378	379	384
ENSDARG00000004046	phf6	563	588	468
ENSDARG00000004049	marcksa	707	732	527
ENSDARG00000004051	CR354540.1	25	7	6
ENSDARG00000004055	uhrf1bp1l	261	220	202
ENSDARG00000004059	galk2	49	40	49
ENSDARG00000004060	bhlhe40	1959	2105	2285
ENSDARG00000004074	bach2b	270	306	343
ENSDARG00000004078	acsl4a	1267	1371	1099
ENSDARG00000004082	cx39.9	571	622	553
ENSDARG00000004094	acsbg2	1854	2135	1898
ENSDARG00000004105	tie1	258	258	244
ENSDARG00000004109	CABZ01059909.1	0	0	0
ENSDARG00000004111	esr1	7	5	6
ENSDARG00000004114	tti1	139	159	155
ENSDARG00000004115	mgat4b	294	317	281
ENSDARG00000004130	mvk	59	55	47
ENSDARG00000004131	rttn	266	271	236
ENSDARG00000004132	usp19	1034	959	871
ENSDARG00000004141	zgc:92630	73	86	62
ENSDARG00000004150	grm2a	66	91	76
ENSDARG00000004151	rab23	104	119	116
ENSDARG00000004154	orai1b	59	49	40
ENSDARG00000004158	tmem63c	60	66	57
ENSDARG00000004160	reep3b	828	892	879
ENSDARG00000004161	ik	1607	1592	1463
ENSDARG00000004167	zgc:110366	166	212	145
ENSDARG00000004169	stmn1a	3198	3679	2997
ENSDARG00000004171	rabac1	685	661	551
ENSDARG00000004173	copa	4756	4631	4125
ENSDARG00000004174	cnot1	5268	5490	4713
ENSDARG00000004176	ulk4	119.104	125.226	108.366
ENSDARG00000004177	fam169ab	27	43	54
ENSDARG00000004184	nf1b	482	471	465
ENSDARG00000004187	DNAJB5 (1 of 2)	21	25	16
ENSDARG00000004189	cbx1a	2578	2346	1836
ENSDARG00000004196	tnfsf10l	235	303	228
ENSDARG00000004199	spam1	208.635	211.976	150.672
ENSDARG00000004204	efhc2	45	61	45
ENSDARG00000004211	ccdc106a	753	691	630
ENSDARG00000004218	rnd1l	530	626	551
ENSDARG00000004219	SLC6A3	11	17	7
ENSDARG00000004227	pde3a	98	65	94
ENSDARG00000004232	dlb	5182	5021	4591
ENSDARG00000004243	asic4b	0	0	0
ENSDARG00000004246	slit2	1244	1265	1157
ENSDARG00000004251	dhfr	476	411	325
ENSDARG00000004256	wnt11	120	135	93
ENSDARG00000004260	cul5b	12	8	12
ENSDARG00000004261	tmed9	2971	2610	1981
ENSDARG00000004262	cyp46a1.2	61	56	58
ENSDARG00000004270	atl3	600	647	602
ENSDARG00000004274	zgc:112496	109	84	74
ENSDARG00000004280	seh1l	1261	1428	1244
ENSDARG00000004282	zgc:77375	19	41	25
ENSDARG00000004291	hecw1b	302	276	276
ENSDARG00000004296	ambp	1123	1078	878
ENSDARG00000004297	irf2bpl	1294	1111	1185
ENSDARG00000004301	rhogb	75	66	66
ENSDARG00000004302	slc45a1	71	72	83
ENSDARG00000004305	vangl1	105	77	84
ENSDARG00000004306	klhl18	104	163	115
ENSDARG00000004307	lypd6	100	103	91
ENSDARG00000004308	fam8a1	202	199	146
ENSDARG00000004311	ldlrap1a	284	264	275
ENSDARG00000004318	cbwd	333	255	249
ENSDARG00000004322	ush1ga	9	3	4
ENSDARG00000004325	casp9	87	73	129
ENSDARG00000004328	LIN28A (1 of 2)	82	74	71
ENSDARG00000004336	exoc4	391	409	380
ENSDARG00000004343	nelfe	609	605	471
ENSDARG00000004358	gnb3a	8	12	4
ENSDARG00000004363	lhfp	313	360	304
ENSDARG00000004372	fmnl3	399	384	406
ENSDARG00000004377	ppp1r13ba	696	733	692
ENSDARG00000004378	yrk	313	308	294
ENSDARG00000004386	si:dkey-153k10.9	511	534	494
ENSDARG00000004392	hdr	103	107	100
ENSDARG00000004396	b3gnt5b	45	64	29
ENSDARG00000004402	elovl6	331	233	215
ENSDARG00000004405	snx10a	64	135	122
ENSDARG00000004406	spra	206	189	193
ENSDARG00000004415	tcf7l2	1068	949	786
ENSDARG00000004427	dpy30	930	869	757
ENSDARG00000004433	btk	55	53	42
ENSDARG00000004436	fam92a1	230	215	181
ENSDARG00000004445	GRM5 (1 of 2)	5	0	3
ENSDARG00000004447	si:dkey-150l7.7	120	106	99
ENSDARG00000004451	tnfrsfa	180	148	156
ENSDARG00000004452	tardbpl	5125	5697	4714
ENSDARG00000004455	p2rx5	197	225	183
ENSDARG00000004459	unc119.2	6	6	4
ENSDARG00000004460	desi2	346	309	306
ENSDARG00000004470	prkcsh	2157	1949	1780
ENSDARG00000004472	atat1	131	106	115
ENSDARG00000004473	tbx21	48	54	39
ENSDARG00000004492	pcyt1ab	327	289	277
ENSDARG00000004497	tspan33	195	202	231
ENSDARG00000004498	xkr8.1	7	18	12
ENSDARG00000004502	rcor3	65	82	77
ENSDARG00000004517	ppat	1224	1181	860
ENSDARG00000004525	C2H1orf35	256	287	196
ENSDARG00000004527	pin4	559	469	336
ENSDARG00000004529	zgc:173742	36	26	22
ENSDARG00000004532	cobl	246.764	229.825	174.07
ENSDARG00000004537	kmt2a	1286	1277	1258
ENSDARG00000004539	ptgs2a	462	490	515
ENSDARG00000004561	prkcg	0	1	0
ENSDARG00000004574	gtf3c2	72	85	77
ENSDARG00000004576	plk4	670	636	597
ENSDARG00000004577	zgc:194665	59	45	52
ENSDARG00000004580	nmnat2	270	272	216
ENSDARG00000004581	sel1l	1072	1008	813
ENSDARG00000004586	ntrk1	21	16	12
ENSDARG00000004587	kat5a	432	401	386
ENSDARG00000004588	sox4a	3391	3230	2473.44
ENSDARG00000004592	gpr22	69	71	56
ENSDARG00000004594	znf800a	582.121	532	428
ENSDARG00000004597	lrrc4ba	41	18	19
ENSDARG00000004598	or102-2	0	0	0
ENSDARG00000004616	mtmr2	416	443	435
ENSDARG00000004618	stx2a	96	95	74
ENSDARG00000004621	gpm6ab	1666	1670	1365
ENSDARG00000004627	panx3	4	2	1
ENSDARG00000004632	egln1b	620.411	550.362	613.316
ENSDARG00000004633	epn3b	5	2	3
ENSDARG00000004634	osbp	236	208	191
ENSDARG00000004635	epha7	270	257	266
ENSDARG00000004636	ccdc9	525	610	499
ENSDARG00000004643	cdhr1a	7	10	16
ENSDARG00000004647	spice1	97	151	139
ENSDARG00000004648	kctd16a	7	5	5
ENSDARG00000004658	ACTL8	704	640	701
ENSDARG00000004672	ptk2ab	763	680	736
ENSDARG00000004680	dnajb6a	678	569	541
ENSDARG00000004687	acaa1	8	11	14
ENSDARG00000004692	nabp1a	720	685	480
ENSDARG00000004695	six4a	226	244	264
ENSDARG00000004696	eefsec	267	287	215
ENSDARG00000004697	rxrgb	113	141	125
ENSDARG00000004702	irf2bp2a	590	555	532
ENSDARG00000004706	syf2	763	810	634
ENSDARG00000004712	tbr1b	327	335	258
ENSDARG00000004713	mad2l1	1184	1123	884
ENSDARG00000004714	tcf12	2687	2507	2507
ENSDARG00000004721	mpp5b	3	6	5
ENSDARG00000004724	tcea3	169	201	174
ENSDARG00000004726	trappc11	907	999	910
ENSDARG00000004727	cmss1	288	272	228
ENSDARG00000004735	hnrnpub	9307	9354	6767
ENSDARG00000004745	lmbr1l	163	162	133
ENSDARG00000004748	zgc:100868	658	729	687
ENSDARG00000004753	mylkb	14	9	7
ENSDARG00000004754	hspa4a	3674	3052	1653
ENSDARG00000004757	ybx1	33810	31283	26721
ENSDARG00000004763	hhla2a.2	14	32	26
ENSDARG00000004771	ankrd10b	194	252	203
ENSDARG00000004774	wdr36	775	847	744
ENSDARG00000004782	fgfr3	119	148	133
ENSDARG00000004785	cops2	1738	1662	1426
ENSDARG00000004789	lrp1ba	0	0	1
ENSDARG00000004794	ccdc146	28	29	30
ENSDARG00000004796	mgrn1b	525	486	473
ENSDARG00000004803	CR759920.1	845	812	669
ENSDARG00000004806	grwd1	454	498	379
ENSDARG00000004823	asz1	11	11	7
ENSDARG00000004830	flot2a	6997	7540	6348
ENSDARG00000004836	dnajc5ab	754	682	678
ENSDARG00000004840	rassf1	584	513	479
ENSDARG00000004843	foxp1a	1076	987	1099
ENSDARG00000004851	hinfp	156	126	130
ENSDARG00000004861	esrrga	232	261	212
ENSDARG00000004864	FOXR1	0	0	0
ENSDARG00000004866	fam63a	343	357	356
ENSDARG00000004869	penka	36	30	30
ENSDARG00000004870	psen1	1216	1347	1021
ENSDARG00000004871	mst1rb	2	6	1
ENSDARG00000004874	spata6l	15	27	16
ENSDARG00000004875	TMC6 (1 of 2)	335	404	400
ENSDARG00000004877	rock2b	651.939	692.381	630.885
ENSDARG00000004880	acsm3	88	105	72
ENSDARG00000004889	aga	139	177	147
ENSDARG00000004891	pex19	701	750	628
ENSDARG00000004898	zp2l2	0	0	0
ENSDARG00000004904	gys2	162	116	111
ENSDARG00000004906	stip1	3627	3324	2493
ENSDARG00000004925	immp2l	62	83	67
ENSDARG00000004930	lmo7a	925	902	926
ENSDARG00000004931	slc8a3	36	37	20
ENSDARG00000004932	kal1b	313	342	297
ENSDARG00000004937	skp2	817	743	617
ENSDARG00000004939	mtdhb	142	223	212
ENSDARG00000004948	bccip	1380	1363	1079
ENSDARG00000004952	rsad2	0	0	1
ENSDARG00000004953	mxb	1	3	7
ENSDARG00000004954	grna	32	22	23
ENSDARG00000004956	zmat2	1337	1308	1074
ENSDARG00000004964	cyp4t8	205	349	237
ENSDARG00000004979	elovl5	318	238	268
ENSDARG00000004988	ppp3ca	499	509	483
ENSDARG00000005002	brf1b	278	288	247
ENSDARG00000005004	slc5a12	11	4	6
ENSDARG00000005010	ENSDARG00000005010	54	49	32
ENSDARG00000005015	TSPY2	983	914	887
ENSDARG00000005023	fkbp9	3845	4003	2940
ENSDARG00000005026	tshz1	919	928	823
ENSDARG00000005034	ispd	140	97	138
ENSDARG00000005049	rab20	61	84	81
ENSDARG00000005050	wnt2ba	10	7	8
ENSDARG00000005057	dimt1l	353	338	270
ENSDARG00000005058	ncapd2	3318	3437	3066
ENSDARG00000005078	eif4e3	729	756	641
ENSDARG00000005085	ggctb	141	194	151
ENSDARG00000005092	cep89	91	87	73
ENSDARG00000005095	glcea	62	84	67
ENSDARG00000005098	zgc:86764	1043	1045	897
ENSDARG00000005104	limk2	740	845	853
ENSDARG00000005108	oclna	964	1067	1036
ENSDARG00000005112	cdh17	1523	1604	1185
ENSDARG00000005115	calub	1250	1050	835
ENSDARG00000005122	atp2a2b	3425	3713	2628
ENSDARG00000005126	large	14	14	11
ENSDARG00000005128	rnaseh2b	746	811	615
ENSDARG00000005134	psmd11b	1901	1822	1615
ENSDARG00000005139	hhatlb	980	875	783
ENSDARG00000005141	camkvb	75	76	87
ENSDARG00000005150	tbx20	48	60	61
ENSDARG00000005154	aspa	3	14	5
ENSDARG00000005159	cyth3b	240.125	242.676	240.928
ENSDARG00000005162	tpm3	12353	11615	10795
ENSDARG00000005163	efr3a	391	348	336
ENSDARG00000005172	dynll2b	481	373	326
ENSDARG00000005176	zgc:101040	102	154	93
ENSDARG00000005179	C17H14orf159	67	93	83
ENSDARG00000005185	cpn1	978.861	1105.96	923.967
ENSDARG00000005186	sp4	639	670	558
ENSDARG00000005191	ahcy	13492	13776	10503
ENSDARG00000005210	coro2a	453	417	385
ENSDARG00000005216	zgc:158328	18	46	26
ENSDARG00000005218	wrnip1	47	38	48
ENSDARG00000005220	pdcd6	344	335	285
ENSDARG00000005221	desmb	3	1	0
ENSDARG00000005230	ssr2	3932	3582	3123
ENSDARG00000005232	ccdc85ca	136	161	155
ENSDARG00000005236	srcap	2021	2048	1579
ENSDARG00000005246	asb3	190	151	135
ENSDARG00000005251	rpe	1048	1023	819
ENSDARG00000005254	kdelr2a	2560	2184	1476
ENSDARG00000005257	si:dkey-110k5.10	3	1	2
ENSDARG00000005271	zc3h12a	5	16	9
ENSDARG00000005274	rad52	144	155	163
ENSDARG00000005284	fbxl15	52	71	35
ENSDARG00000005314	CALHM1 (1 of 2)	0	0	0
ENSDARG00000005315	celf1	1433	1622	1331
ENSDARG00000005318	stam2	860	803	690
ENSDARG00000005320	nipsnap1	241	237	145
ENSDARG00000005327	ftr66	0	0	0
ENSDARG00000005332	lipib	1	0	1
ENSDARG00000005335	slc22a4	1	1	5
ENSDARG00000005343	ccdc85al	91	100	72
ENSDARG00000005350	dip2ba	961	1013	972
ENSDARG00000005355	larp6	474	468	417
ENSDARG00000005356	tyro3	49	38	29
ENSDARG00000005359	sucla2	2880	2769	2381
ENSDARG00000005364	grin3ba	38	58	24
ENSDARG00000005368	mcamb	770	760	673
ENSDARG00000005371	gprc6a	5	9	8
ENSDARG00000005372	camk4	30	37	42
ENSDARG00000005374	tubgcp4	569	572	542
ENSDARG00000005382	prdm9	361	281	283
ENSDARG00000005392	slc5a5	0	1	0
ENSDARG00000005394	dnmt3aa	20	24	18
ENSDARG00000005397	trim3b	474	425	385
ENSDARG00000005414	grapa	26	29	28
ENSDARG00000005416	map3k5	265	325	290
ENSDARG00000005423	pgam1a	582	556	532
ENSDARG00000005425	wdfy1	107	141	112
ENSDARG00000005448	mtfmt	120	152	133
ENSDARG00000005451	gdi2	7539	6816	6046
ENSDARG00000005453	foxp2	150	128	133
ENSDARG00000005454	tacc3	3169	3039	2870
ENSDARG00000005456	katnb1	791	828	800
ENSDARG00000005458	csnk1g2a	960	996	968
ENSDARG00000005462	kif4	1988	2021	1849
ENSDARG00000005463	slc30a1a	640	761	570
ENSDARG00000005464	dnase1l3	142	122	151
ENSDARG00000005468	irf2bp1	889	992	841
ENSDARG00000005476	nav3	159	206	171
ENSDARG00000005479	tenm3	1699	1462	1468
ENSDARG00000005481	nfkbiaa	121	116	144
ENSDARG00000005482	rapgef2	843	909	852
ENSDARG00000005485	ucmab	404	317	284
ENSDARG00000005500	dgcr6	125	149	120
ENSDARG00000005510	gdf6b	15	32	16
ENSDARG00000005513	naca	24300	23472	19085
ENSDARG00000005518	slc5a9	122	169	191
ENSDARG00000005522	galr1a	10	22	4
ENSDARG00000005525	acy3.2	405	491	392.002
ENSDARG00000005526	igfn1.1	2962	2920	2439
ENSDARG00000005536	ubr7	1027	1069	792
ENSDARG00000005540	xpo7	1858	1886	1953
ENSDARG00000005541	wif1	591	634	554
ENSDARG00000005544	btbd3a	16	23	32
ENSDARG00000005547	rint1	282	266	226
ENSDARG00000005549	ZNF710 (1 of 2)	540	426	519
ENSDARG00000005551	hnrnph1l	5474	5487	4052
ENSDARG00000005559	pou4f1	195	153	159
ENSDARG00000005560	ywhah	4153	3714	2891
ENSDARG00000005561	gfm2	189	193	163
ENSDARG00000005565	entpd8	14	8	15
ENSDARG00000005574	vsx2	718	663	876
ENSDARG00000005576	mphosph8	1713	1718	1396
ENSDARG00000005578	ugp2a	193	237	207
ENSDARG00000005586	zbtb20	1	0	2
ENSDARG00000005590	mtf2	872	816	693
ENSDARG00000005593	rxrga	164	183	135
ENSDARG00000005595	adgb	45	49	43
ENSDARG00000005606	paxip1	1292	1265	1095
ENSDARG00000005612	aph1b	990	1111	870
ENSDARG00000005616	bfb	11	6	4
ENSDARG00000005619	nek2	203	190	191
ENSDARG00000005625	tmem57a	144	152	132
ENSDARG00000005626	RHOU (1 of 2)	69	70	63
ENSDARG00000005627	CABZ01068209.1	63	70	45
ENSDARG00000005629	smyd2b	1708	1623	1374
ENSDARG00000005640	adat3	61	73	71
ENSDARG00000005643	gcat	892	898	652
ENSDARG00000005645	robo3	2027	1805	1847
ENSDARG00000005648	olfml2a	76	83	94
ENSDARG00000005651	hrasb	446	450	409
ENSDARG00000005652	man1a1	560	581	510
ENSDARG00000005670	ttbk2	5	9	6
ENSDARG00000005673	f3b	41	57	60
ENSDARG00000005675	sec61al2	965	977	711
ENSDARG00000005679	trip10a	268	269	277
ENSDARG00000005690	slc25a23a	349	362	282
ENSDARG00000005699	ddx19	2295	2296	1798
ENSDARG00000005704	eps8l3	22.3899	32	28.5798
ENSDARG00000005713	ethe1	135	206	210
ENSDARG00000005716	olfml2ba	57	54	38
ENSDARG00000005738	rpf1	695	714	565
ENSDARG00000005739	gpm6ba	134	120	125
ENSDARG00000005749	cand2	366	353	358
ENSDARG00000005754	ptprfb	2826	2849	2724
ENSDARG00000005762	col14a1a	1268	1465	1283
ENSDARG00000005772	tsr2	452	390	330
ENSDARG00000005774	pl10	8041	9582	6845
ENSDARG00000005775	scn8aa	190	208	188
ENSDARG00000005776	guk1b	2	7	4
ENSDARG00000005780	npy8br	6	2	1
ENSDARG00000005783	ncanb	19	20	16
ENSDARG00000005786	ppm1f	7	4	5
ENSDARG00000005789	enpp1	619	554	577
ENSDARG00000005791	rpl28	13639	14109	11523
ENSDARG00000005799	smim14	125	88	126
ENSDARG00000005800	ampd3a	37	17	24
ENSDARG00000005814	klhl10a	0	1	0
ENSDARG00000005821	ncf2	29	27	26
ENSDARG00000005823	slc39a10	596	738	546
ENSDARG00000005827	eif2s1a	1597	1511	1204
ENSDARG00000005828	faima	53	49	44
ENSDARG00000005834	gatad2b	59	80	75
ENSDARG00000005840	got2b	2756	2516	2227
ENSDARG00000005841	tnni2a.2	257	290	252
ENSDARG00000005842	cd9a	184	164	129
ENSDARG00000005846	FO704755.1	10	6	8
ENSDARG00000005853	slc25a6	16	11	20
ENSDARG00000005861	ralgapa2	525	587	480
ENSDARG00000005865	or131-1	1	0	0
ENSDARG00000005867	gon4l	1002	859	812
ENSDARG00000005870	mmadhc	328	347	293
ENSDARG00000005883	rfx1a	285	234	255
ENSDARG00000005891	cyb5r3	769	717	571
ENSDARG00000005894	slc7a9	22	32	19
ENSDARG00000005897	dera	148	131	87
ENSDARG00000005908	clk4b	943	871	777
ENSDARG00000005913	TGM1 (1 of 7)	8	3	1
ENSDARG00000005915	tcf3a	185	207	213
ENSDARG00000005916	srpk3	537	460	424
ENSDARG00000005924	serpina10a	718	777	712
ENSDARG00000005926	ak2	2293	2285	1889
ENSDARG00000005927	tbc1d17	418	406	486
ENSDARG00000005941	yes1	1896	1936	1709
ENSDARG00000005942	v2rl1	6	11	1
ENSDARG00000005943	htra4	6	3	5
ENSDARG00000005945	sart1	1989	2083	1635
ENSDARG00000005948	ankmy2a	303	310	235
ENSDARG00000005972	ric8b	443	438	368
ENSDARG00000005980	sfswap	914	1055	1074
ENSDARG00000005989	rgl1	1333	1307	1682
ENSDARG00000005993	prc1b	685	527	564
ENSDARG00000006003	mycla	1186	1452	976
ENSDARG00000006008	dct	522	560	389
ENSDARG00000006010	bmi1a	887	815	734
ENSDARG00000006011	klhl42	26	39	31
ENSDARG00000006019	tktb	8713	7896	6657
ENSDARG00000006025	tp53i11b	165	177	183
ENSDARG00000006029	lta4h	737	706	652
ENSDARG00000006031	abat	172	177	199
ENSDARG00000006038	aebp2	705	677	572
ENSDARG00000006040	cyp20a1	566	579	472
ENSDARG00000006044	ust	156	159	167
ENSDARG00000006052	malt1a	49	57	54
ENSDARG00000006060	aim1b	584	580	626
ENSDARG00000006062	akap1b	1010	1100	993
ENSDARG00000006065	znf385b	44	46	56
ENSDARG00000006074	uck2a	546	553	420
ENSDARG00000006079	gpr37l1a	81	84	93
ENSDARG00000006092	rad21a	8189	8446	7609
ENSDARG00000006093	cdk15	7	16	5
ENSDARG00000006094	igf2r	164	177	139
ENSDARG00000006109	si:dkeyp-104h9.7	3	0	2
ENSDARG00000006110	chd	56	73	69
ENSDARG00000006112	myof	646	578	618
ENSDARG00000006120	tbx2b	975	1037	1106
ENSDARG00000006124	kdm5c	4124	4082	4222
ENSDARG00000006125	csnk1db	1531	1589	1340
ENSDARG00000006128	cep170aa	1162	1123	1069
ENSDARG00000006137	star	127	109	81
ENSDARG00000006151	pde11al	3	2	5
ENSDARG00000006169	lrrk2	290	253	276
ENSDARG00000006174	lrrc23	62	90	78
ENSDARG00000006181	hif1aa	92	85	79
ENSDARG00000006192	gatad2ab	812	796	742
ENSDARG00000006196	sav1	569	586	499
ENSDARG00000006200	eif4g1a	7138	7467	5435
ENSDARG00000006202	erbb3a	430	444	462
ENSDARG00000006206	pou4f3	1	4	2
ENSDARG00000006207	gpx1b	48	43	33
ENSDARG00000006215	akr1b1	369	267	305
ENSDARG00000006219	gnl3	1200	1256	829
ENSDARG00000006220	ugt1ab	233	332	293
ENSDARG00000006225	ddx39aa	4845	5072	4126
ENSDARG00000006235	brms1la	1031	931	816
ENSDARG00000006240	slc27a1a	595	536	501
ENSDARG00000006242	ptp4a1	3193	3668	2852
ENSDARG00000006251	ell2	1133	1155	1036
ENSDARG00000006253	mier3a	393	414	342
ENSDARG00000006257	vldlr	709	744	754
ENSDARG00000006260	tuba8l4	19870	20562	15490
ENSDARG00000006266	stat1a	303	264	318
ENSDARG00000006272	mpp5a	223	270	259
ENSDARG00000006279	rragd	67	56	84
ENSDARG00000006283	waslb	649	633	620
ENSDARG00000006288	prdm5	78	72	48
ENSDARG00000006290	ndufs5	1306	1087	877
ENSDARG00000006292	maats1	30	31	29
ENSDARG00000006299	arhgef7a	615	565	498
ENSDARG00000006300	psmd9	495	467	360
ENSDARG00000006301	raph1a	598	590	579
ENSDARG00000006307	shisa4	151	133	115
ENSDARG00000006308	ptpn18	14	11	8
ENSDARG00000006314	itgav	1837	1777	1743
ENSDARG00000006316	rpl23a	21315	21043	17022
ENSDARG00000006332	snx14	498	540	478
ENSDARG00000006341	tas1r3	1	1	1
ENSDARG00000006345	MED17	336	369	356
ENSDARG00000006350	nkx1.2la	16	9	16
ENSDARG00000006353	itga5	636	696	656
ENSDARG00000006356	slc18a3a	328.929	312.999	267
ENSDARG00000006368	crlf1b	107	117	125
ENSDARG00000006370	atp6v1h	1036	1068	971
ENSDARG00000006372	ugt5c2	0	0	1
ENSDARG00000006383	stxbp5l	54	33	44
ENSDARG00000006385	triobpb	243	315	274
ENSDARG00000006389	smad2	794	667	683
ENSDARG00000006392	exosc9	523	498	392
ENSDARG00000006395	rbm25b	3030	3063	2545
ENSDARG00000006396	nrcama	102	100	90
ENSDARG00000006397	laptm4a	1090	1127	1073
ENSDARG00000006399	ywhae1	6064	5625	4829
ENSDARG00000006408	hmgb3b	1005	1035	992
ENSDARG00000006409	mapk12b	445	448	381
ENSDARG00000006413	rpl38	9630	9470	7749
ENSDARG00000006420	atrnl1b	871	872	845
ENSDARG00000006422	esyt3	352	380	337
ENSDARG00000006427	fabp2	4482	2460	2267
ENSDARG00000006434	polr1e	472	425	334
ENSDARG00000006447	slc19a3a	12	10	6
ENSDARG00000006456	pdgfrl	264	229	216
ENSDARG00000006467	pcdh8	5	5	2
ENSDARG00000006468	grap2a	19	11	19
ENSDARG00000006474	saxo2	69	68	62
ENSDARG00000006477	ddi2	2063	1960	1612
ENSDARG00000006487	anp32a	11646	11718	9627
ENSDARG00000006491	agpat9l	196	225	159
ENSDARG00000006494	asb7	123	120	130
ENSDARG00000006497	rtn1a	5958	5800	4727
ENSDARG00000006501	cyp2x10.2	3	2	1
ENSDARG00000006508	pip5k1bb	108	111	100
ENSDARG00000006514	her6	1579	1330	1394
ENSDARG00000006522	otop2	1	6	13
ENSDARG00000006524	supt6h	2544	2397	2200
ENSDARG00000006526	fn1b	6569	4169	9670
ENSDARG00000006527	brd3a	1703	1620	1521
ENSDARG00000006544	CABZ01084570.1	3	4	1
ENSDARG00000006545	rgp1	289	227	179
ENSDARG00000006546	ak4	246	286	314
ENSDARG00000006553	rras	982	936	847
ENSDARG00000006560	irf4a	0	3	1
ENSDARG00000006566	nlk1	1383	1471	1206
ENSDARG00000006567	dus4l	114	94	71
ENSDARG00000006568	kcnmb2	24	36	23
ENSDARG00000006577	nadka	88.6977	73.1632	57.0564
ENSDARG00000006580	cldnd	1	4	7
ENSDARG00000006584	phf8	1109	1179	950
ENSDARG00000006585	DMWD	46	48	50
ENSDARG00000006588	zgc:111983	747	690	670
ENSDARG00000006598	sgk2b	289	253	347
ENSDARG00000006600	lsm14aa	1209	1180	1074
ENSDARG00000006601	kaznb	131	149	179
ENSDARG00000006602	chrna2a	121	126	90
ENSDARG00000006603	csrp1a	1084	1111	993
ENSDARG00000006604	pvrl3b	187	174	198
ENSDARG00000006607	gpr27	80	75	79
ENSDARG00000006609	map2k2a	1275	1140	932
ENSDARG00000006615	hnf1ba	223	190	203
ENSDARG00000006617	napga	350	368	385
ENSDARG00000006621	pspc1	999.27	950.125	804.34
ENSDARG00000006624	ppp2r2ab	1615	1599	1235
ENSDARG00000006636	slitrk2	54	50	38
ENSDARG00000006639	lnpb	436	407	338
ENSDARG00000006640	eomesa	258	312	257
ENSDARG00000006642	drg2	964	915	717
ENSDARG00000006666	BUD13	535	552	393
ENSDARG00000006672	znf395	542	503	534
ENSDARG00000006677	ripk1l	68	69	65
ENSDARG00000006678	pth2r	1	1	3
ENSDARG00000006683	arhgef6	333	309	322
ENSDARG00000006691	rpl12	31121	30833	25763.3
ENSDARG00000006712	wipf2b	718	660	623
ENSDARG00000006719	specc1la	629	693	630
ENSDARG00000006747	tmem178b	163	170	169
ENSDARG00000006754	mllt3	278	285	274
ENSDARG00000006757	klhl41b	2840	3096	2820
ENSDARG00000006758	zgc:77415	277	283	263
ENSDARG00000006760	slc24a3	36	61	27
ENSDARG00000006766	snd1	3760	3662	3338
ENSDARG00000006773	elovl4a	202	217	172
ENSDARG00000006775	CASS4	284	236	216
ENSDARG00000006782	rb1	1169	1165	978
ENSDARG00000006786	copz2	679	638	476
ENSDARG00000006791	arntl1a	338	342	363
ENSDARG00000006797	nt5dc1	223	190	158
ENSDARG00000006811	sult1st6	11	10	13
ENSDARG00000006812	wdr26b	841	885	891
ENSDARG00000006816	gtf2f2b	1	0	0
ENSDARG00000006818	urod	398	498	436
ENSDARG00000006832	galnt9	112	112	89
ENSDARG00000006837	mycn	2518	2312	1979
ENSDARG00000006838	eef1a2	0	0	0
ENSDARG00000006840	gnmt	719	1018	639
ENSDARG00000006848	PARP9	8	2	13
ENSDARG00000006849	asic2	13	13	15
ENSDARG00000006859	nkain1	1075	1271	1073
ENSDARG00000006862	kifap3b	372	369	318
ENSDARG00000006863	CCDC108	53	44	48
ENSDARG00000006865	glra4a	663	645	430
ENSDARG00000006868	trh	30	19	12
ENSDARG00000006869	stx17	61	73	71
ENSDARG00000006877	enpp4	0	2	1
ENSDARG00000006878	phf21aa	444	413	392
ENSDARG00000006889	mpped2a	406	365	284
ENSDARG00000006891	kcns3a	21	36	29
ENSDARG00000006892	myo3b	39	50	24
ENSDARG00000006894	oprk1	6	8	4
ENSDARG00000006896	lhx6	147	106	116
ENSDARG00000006899	far1	172	171	146
ENSDARG00000006900	impdh2	1663	1522	1199
ENSDARG00000006901	AEBP1 (1 of 2)	946	749	636
ENSDARG00000006911	wnt8b	92	107	85
ENSDARG00000006915	arl8ba	420	345	363
ENSDARG00000006916	VMAC	26	26	16
ENSDARG00000006921	lrp5	1629	1687	1526
ENSDARG00000006923	cacna1ab	13	19	11
ENSDARG00000006924	FBXO38	533	549	505
ENSDARG00000006925	si:dkey-58b18.3	0	0	0
ENSDARG00000006939	tbx6l	35	21	31
ENSDARG00000006944	gdpd3b	0	1	0
ENSDARG00000006963	cse1l	2532	2465	1853
ENSDARG00000006978	zak	28	26	30
ENSDARG00000006981	ccdc113	26	25	29
ENSDARG00000006983	celf3b	303	250	223
ENSDARG00000006990	CRELD1 (1 of 2)	307	347	212
ENSDARG00000007009	hoxa11b	267	242	242
ENSDARG00000007018	ms4a17a.6	1	1	2
ENSDARG00000007024	uox	16	9	3
ENSDARG00000007025	ttc9c	208	213	148
ENSDARG00000007034	hnrpkl	1338	1020	957
ENSDARG00000007040	tmigd1	5	3	5
ENSDARG00000007045	cnot4a	918	882	710
ENSDARG00000007065	mrps18b	577	487	376
ENSDARG00000007067	si:dkey-19a16.16	0	0	0
ENSDARG00000007077	si:dkey-145p14.5	376	383	404
ENSDARG00000007080	rhcgl1	3	0	1
ENSDARG00000007081	pias4a	1596	1574	1275
ENSDARG00000007086	aqp10a	12	9	21
ENSDARG00000007092	xab2	890	944	743
ENSDARG00000007097	her13	1168	1177	889
ENSDARG00000007098	itm2ba	3072	2906	2560
ENSDARG00000007099	cx43.4	5839	6378	4965
ENSDARG00000007108	lipia	283	228	231
ENSDARG00000007125	asb6	163	148	140
ENSDARG00000007127	acat2	1073	821	756
ENSDARG00000007129	slc6a16a	113	169	119
ENSDARG00000007130	mrto4	718	670	472
ENSDARG00000007135	cnot3a	1394	1353	1258
ENSDARG00000007136	sh3bp5lb	59	54	37
ENSDARG00000007141	psmc3	3377	3322	3093
ENSDARG00000007149	nadl1.2	349	389	303
ENSDARG00000007151	kcnk2b	6	10	7
ENSDARG00000007169	itgb1bp1	298	298	243
ENSDARG00000007171	aig1	101	79	82
ENSDARG00000007172	plxna3	493	498	473
ENSDARG00000007175	recql	525	548	440
ENSDARG00000007179	sash1a	861	826	866
ENSDARG00000007180	slc30a4	286	317	309
ENSDARG00000007181	nadk2	270	252	284
ENSDARG00000007184	zbtb16a	1762	2093	1789
ENSDARG00000007186	ppp1r8a	90	71	62
ENSDARG00000007195	GRM2 (2 of 2)	131	140	101
ENSDARG00000007196	rae1	1198	1235	952
ENSDARG00000007198	mta1	371	384	366
ENSDARG00000007199	CR846090.1	0	0	0
ENSDARG00000007204	si:ch211-195b21.5	1171	1167	956
ENSDARG00000007207	cnpy2	282	263	174
ENSDARG00000007216	abce1	4032	4104	3064
ENSDARG00000007217	wdr55	223	195	144
ENSDARG00000007219	actn1	2727	2599	2310
ENSDARG00000007220	ncam1b	477	620	469
ENSDARG00000007221	pbk	832	856	715
ENSDARG00000007231	ryk	971	882	829
ENSDARG00000007241	mycb	692	693	635
ENSDARG00000007244	ACP2	243	251	240
ENSDARG00000007245	rundc3aa	37	44	30
ENSDARG00000007247	ric8a	114	88	79
ENSDARG00000007250	use1	425	364	301
ENSDARG00000007257	rab5ab	754	727	620
ENSDARG00000007264	gbas	1424	1267	1172
ENSDARG00000007271	mynn	952	964	788
ENSDARG00000007275	si:ch211-251b21.1	2975	3033	2484
ENSDARG00000007276	ela3l	1	2	2
ENSDARG00000007277	myf5	136	163	136
ENSDARG00000007278	ect2	970	937	842
ENSDARG00000007279	yipf5	609	550	503
ENSDARG00000007285	mrpl57	550	628	445
ENSDARG00000007289	METRNL (1 of 2)	85	84	103
ENSDARG00000007294	aco2	6399	5344	4882
ENSDARG00000007302	sh3gl3b	134	128	144
ENSDARG00000007315	tmpoa	1429	1424	1287
ENSDARG00000007320	rpl7	30860	30258	24288
ENSDARG00000007323	chmp4bb	1322	1199	1157
ENSDARG00000007329	tbx16	20	10	12
ENSDARG00000007344	tcap	168	23	339
ENSDARG00000007347	degs1	774	857	620
ENSDARG00000007349	dmrt1	2	7	2
ENSDARG00000007356	fgf20a	48	28	24
ENSDARG00000007358	cxcr3.1	4	3	6
ENSDARG00000007359	UBL4A	367	314	258
ENSDARG00000007362	sft2d1	478	396	347
ENSDARG00000007366	amdhd1	166	106	100
ENSDARG00000007369	tcf7l1b	955	878	940
ENSDARG00000007370	dysf	639	626	602
ENSDARG00000007371	slc26a3.1	0	0	0
ENSDARG00000007377	odc1	4243	4448	3330
ENSDARG00000007382	ubtd1a	54	73	53
ENSDARG00000007383	kcnk6	369	467	347
ENSDARG00000007385	cct7	8883	8667	7082
ENSDARG00000007387	irf2a	830	739	523
ENSDARG00000007396	rnd3b	255	254	240
ENSDARG00000007398	LRRK1	7	6	10
ENSDARG00000007405	strap	1204	1149	1087
ENSDARG00000007406	phox2a	314	321	291
ENSDARG00000007407	barx1	201	175	195
ENSDARG00000007409	ppifa	95	76	75
ENSDARG00000007412	slc2a1b	105	108	138
ENSDARG00000007413	arid2	1924	2089	1823
ENSDARG00000007418	chmp4c	162	140	137
ENSDARG00000007421	ftcd	1052	1342	904
ENSDARG00000007425	apol1	72	95	93
ENSDARG00000007429	ndor1	353	378	252
ENSDARG00000007430	prdm12b	990	847	663
ENSDARG00000007436	avpr2aa	42	51	18
ENSDARG00000007438	ube2ib	2558	2819	2365
ENSDARG00000007443	fbxl18	178	197	135
ENSDARG00000007444	ift81	146	164	144
ENSDARG00000007449	slc25a39	519	523	507
ENSDARG00000007461	srgap1	108	121	107
ENSDARG00000007465	tdrd1	14	12	11
ENSDARG00000007467	ifit10	1	0	0
ENSDARG00000007477	fbxo8	153	147	141
ENSDARG00000007480	rpe65a	62	75	50
ENSDARG00000007485	epc2	555	526	475
ENSDARG00000007490	adrb1	29	30	31
ENSDARG00000007494	st3gal2l	167	169	148
ENSDARG00000007496	ufl1	758	744	568
ENSDARG00000007523	kmt2e	1539	1564	1538
ENSDARG00000007526	ndufs2	2716	2483	2332
ENSDARG00000007531	zcchc9	293	292	205
ENSDARG00000007534	itln1	0	2	1
ENSDARG00000007553	opn4.1	18	23	17
ENSDARG00000007560	sema3bl	227	254	213
ENSDARG00000007561	cdh23	3	1	7
ENSDARG00000007566	appbp2	656	729	722
ENSDARG00000007576	crybb1l1	6268	4195	4638
ENSDARG00000007582	si:ch1073-155h21.1	13	7	2
ENSDARG00000007597	bloc1s4	141	148	154
ENSDARG00000007601	zmynd8	136	127	117
ENSDARG00000007603	stxbp2	520	464	472
ENSDARG00000007614	wwox	85	94	72
ENSDARG00000007624	gins1	342	318	258
ENSDARG00000007630	mkrn2	328	273	265
ENSDARG00000007639	cnot4b	790	741	628
ENSDARG00000007641	msxe	79	86	73
ENSDARG00000007654	nsfa	662	564	583
ENSDARG00000007655	crybb1l3	85	65	62
ENSDARG00000007657	ccnh	242	268	202
ENSDARG00000007663	amph	434	438	379
ENSDARG00000007671	ghrb	365	409	369
ENSDARG00000007678	ttyh3b	1033	923	784
ENSDARG00000007682	ppdpfa	574	454	561
ENSDARG00000007691	cul1b	691	624	580
ENSDARG00000007693	nfkbiab	627	625	571
ENSDARG00000007697	fabp7a	4464	3802	4063
ENSDARG00000007708	nsa2	4579	4770	3826
ENSDARG00000007709	adamts8a	40	26	40
ENSDARG00000007711	rab3il1	195	247	205
ENSDARG00000007715	lgsn	10	3	12
ENSDARG00000007720	sub1b	393	343	338
ENSDARG00000007722	nudt8	102	91	104
ENSDARG00000007723	efnb1	154	146	144
ENSDARG00000007727	rgl2	41	33	44
ENSDARG00000007734	obfc1	131	121	127
ENSDARG00000007737	zyg11	301	309	314
ENSDARG00000007739	atp1a1a.2	2393.58	2430.78	2261.37
ENSDARG00000007743	il15l	16	36	26
ENSDARG00000007744	tsr1	1149	1287	970
ENSDARG00000007745	uqcrfs1	3489	3577	2940
ENSDARG00000007751	lmnl3	28	35	30
ENSDARG00000007753	cpne2	60	57	46
ENSDARG00000007755	wdr61	517	513	422
ENSDARG00000007760	spg21	286	297	230
ENSDARG00000007764	klhdc10	443	478	349
ENSDARG00000007769	sult5a1	5	3	8
ENSDARG00000007774	vash2	461	461	374
ENSDARG00000007783	blk	5	5	6
ENSDARG00000007786	tmx2b	959	946	867
ENSDARG00000007787	zgc:112965	0	0	0
ENSDARG00000007788	atp2b1b	36	33	33
ENSDARG00000007791	ppp2r1a	4485	4615	3859
ENSDARG00000007795	cst3	2313	2399	1943
ENSDARG00000007804	gas6	624	682.001	589
ENSDARG00000007807	cyth3a	62	54	57
ENSDARG00000007808	zdhhc16a	383	434	365
ENSDARG00000007812	sp3b	1283	1260	1122
ENSDARG00000007813	RNPEPL1	81	89	86
ENSDARG00000007818	palm1b	750	664	648
ENSDARG00000007823	atf3	189	235	236
ENSDARG00000007824	camta1b	273	253	271
ENSDARG00000007825	map2k1	545	493	526
ENSDARG00000007836	ctsla	22728	30019	19638
ENSDARG00000007842	MCHR2 (1 of 2)	0	0	2
ENSDARG00000007856	rtn4rl1a	1	1	2
ENSDARG00000007863	tra2a	2474	2401	1753
ENSDARG00000007864	si:ch211-42h24.7	0	0	0
ENSDARG00000007867	dazap2	881	920	893
ENSDARG00000007869	ehd3	43	47	33
ENSDARG00000007885	fancl	21	22	17
ENSDARG00000007886	slc35b2	328	364	285
ENSDARG00000007891	meox1	376	412	387
ENSDARG00000007892	pdcd2	158	141	94
ENSDARG00000007901	crnkl1	1290	1245	1087
ENSDARG00000007906	lrp2b	10	8	6
ENSDARG00000007912	si:ch211-196i2.2	227	263	312
ENSDARG00000007916	xpnpep3	276	244	240
ENSDARG00000007918	ttc27	558	559	541
ENSDARG00000007923	ptpn1	921	1106	888
ENSDARG00000007941	hmx4	184	189	151
ENSDARG00000007943	gabpb2a	483	493	371
ENSDARG00000007944	lhx1b	279	247	222
ENSDARG00000007950	itga11b	12	8	6
ENSDARG00000007955	iars	2753	3427	2683
ENSDARG00000007959	hibadhb	1506	1413	1278
ENSDARG00000007960	hnrnpaba	28067	29030	21310
ENSDARG00000007971	cks1b	466	377	371
ENSDARG00000007975	fth1b	69	75	71
ENSDARG00000007976	si:ch211-220f16.2	413	423	426
ENSDARG00000007982	onecut1	419	461	417
ENSDARG00000007988	masp2	186	117	127
ENSDARG00000007989	nedd8	935	868	706
ENSDARG00000007990	wt1b	42	52	20
ENSDARG00000007996	pou2f1b	330	397	305
ENSDARG00000008010	zgc:194189	2	7	5
ENSDARG00000008014	nudt17	156	158	162
ENSDARG00000008019	mxg	5	7	1
ENSDARG00000008020	med31	485	447	371
ENSDARG00000008022	kif18a	612	582	510
ENSDARG00000008026	fam129bb	358	352	324
ENSDARG00000008029	mep1a.2	0	0	3
ENSDARG00000008030	myl9b	1388	1416	1079
ENSDARG00000008032	sart3	1717	1582	1213
ENSDARG00000008034	skib	1307	1390	1129
ENSDARG00000008035	zgc:113516	15	12	10
ENSDARG00000008049	si:dkey-42i9.4	2035	1758	2576
ENSDARG00000008060	scara3	57	26	35
ENSDARG00000008068	tma16	339	278	275
ENSDARG00000008075	illr4	10	12	18
ENSDARG00000008095	olfcd1	0	0	0
ENSDARG00000008097	srsf9	1204	1236	1086
ENSDARG00000008098	ifit9	0	1	1
ENSDARG00000008100	slc7a10a	58	63	54
ENSDARG00000008105	mettl2a	504	524	310
ENSDARG00000008107	src	134	125	142
ENSDARG00000008119	E2F6	419	388	378
ENSDARG00000008127	pcdh15b	28	17	31
ENSDARG00000008131	sox1b	419	463	390
ENSDARG00000008133	foxl1	51	58	61
ENSDARG00000008140	kcnab1a	5	9	11
ENSDARG00000008141	rbl1	820	833	728
ENSDARG00000008142	stxbp3	790	791	703
ENSDARG00000008153	serinc5	1234	1217	1204
ENSDARG00000008155	sms	1005	993	810
ENSDARG00000008164	CT573322.1	59	44	35
ENSDARG00000008165	caspa	130	125	125
ENSDARG00000008170	dbnla	565	518	461
ENSDARG00000008174	hoxb1a	191	226	160
ENSDARG00000008182	si:ch73-111e15.1	0	0	0
ENSDARG00000008184	mia3	1617	1419	1164
ENSDARG00000008186	syk	50	37	59
ENSDARG00000008188	sf1	4617	4977	4130
ENSDARG00000008191	tmeff1a	9	10	12
ENSDARG00000008192	pank1a	321	388	338
ENSDARG00000008200	ugp2b	632	613	598
ENSDARG00000008203	pax1a	85	75	75
ENSDARG00000008209	myt1la	73	74	64
ENSDARG00000008212	kcnk13a	5	8	10
ENSDARG00000008218	znf410	410	404	362
ENSDARG00000008219	crygm4	0	2	0
ENSDARG00000008224	vps35	2153	2080	1721
ENSDARG00000008235	cog5	335	316	279
ENSDARG00000008237	sars	3402	3374	2511
ENSDARG00000008238	manba	103	106	124
ENSDARG00000008239	mocs3	97	93	88
ENSDARG00000008243	cct8	7391	7200	6114
ENSDARG00000008247	vezf1a	280	296	272
ENSDARG00000008249	ptchd4	21	22	24
ENSDARG00000008255	cnot6a	1821	1720	1403
ENSDARG00000008263	mfsd4b	158	147	156
ENSDARG00000008275	klhl24b	62	89	122
ENSDARG00000008278	rcor2	2345	2306	2081
ENSDARG00000008279	map2k7	5	11	9
ENSDARG00000008287	fam114a1	437	338	319
ENSDARG00000008292	eif2s3	7234	7135	5838
ENSDARG00000008305	hand2	398	413	436
ENSDARG00000008306	rdh5	98	103	68
ENSDARG00000008310	ip6k2a	1361	1378	1321
ENSDARG00000008322	ambra1a	229	185	218
ENSDARG00000008329	asic1a	136	120	131
ENSDARG00000008333	znfl2a	207	202	202
ENSDARG00000008336	sh3bp5a	91	89	89
ENSDARG00000008363	mcl1b	1593	1295	2188
ENSDARG00000008370	csnk1da	3153	3195	2751
ENSDARG00000008372	spred2b	179	184	140
ENSDARG00000008377	epn2	2187	2303	1802
ENSDARG00000008380	brd7	1985	1869	1544
ENSDARG00000008383	arpc1a	3338	2993	2757
ENSDARG00000008384	hdac6	556	553	455
ENSDARG00000008388	mmp14b	1003	928	874
ENSDARG00000008395	snupn	279	268	240
ENSDARG00000008396	ftr24	151	138	104
ENSDARG00000008398	cacna1c	4	6	11
ENSDARG00000008403	phospho1	577	747	363
ENSDARG00000008407	tspan7b	1212	1275	1063
ENSDARG00000008413	atp11a	325	261	272
ENSDARG00000008414	exoc3l2a	119	76	113
ENSDARG00000008433	unc45b	3517	3036	2381
ENSDARG00000008434	bcl2l1	542	564	517
ENSDARG00000008439	atxn10	70	81	58
ENSDARG00000008447	fkbp4	3392	2986	1987
ENSDARG00000008450	pcolce2a	26	26	17
ENSDARG00000008454	cpeb1b	22	25	12
ENSDARG00000008457	faah2a	33	51	43
ENSDARG00000008461	anapc5	211	214	232
ENSDARG00000008472	apex2	139	132	129
ENSDARG00000008473	asb14a	0	1	0
ENSDARG00000008480	trmt61a	285	291	243
ENSDARG00000008485	LRP3	73	53	57
ENSDARG00000008487	dmd	1240	1280	1274
ENSDARG00000008490	ltv1	782	727	543
ENSDARG00000008491	RDH13 (1 of 3)	22	34	30
ENSDARG00000008494	myl6	675	720	509
ENSDARG00000008502	pno1	1353	1378	1126
ENSDARG00000008503	glcci1	92	101	69
ENSDARG00000008540	sox21b	355	387	305
ENSDARG00000008541	chia.4	0	0	1
ENSDARG00000008542	yod1	854	803	707
ENSDARG00000008548	arhgap12a	226	249	206
ENSDARG00000008551	pole3	1028	909	769
ENSDARG00000008553	zgc:136872	19	18	18
ENSDARG00000008560	brap	176	209	192
ENSDARG00000008568	slc25a24	643	675	662
ENSDARG00000008573	fam20b	440	410	370
ENSDARG00000008575	lyst	174	189	150
ENSDARG00000008592	mtmr8	217	226	222
ENSDARG00000008593	nbas	347	295	324
ENSDARG00000008623	cops3	560	506	494
ENSDARG00000008637	mtp	1077	788	644
ENSDARG00000008639	kifap3a	444	459	429
ENSDARG00000008660	coro1b	757	767	723
ENSDARG00000008662	fign	9	12	20
ENSDARG00000008674	chrnb2a	0	1	2
ENSDARG00000008678	snx3	957	950	793
ENSDARG00000008697	epas1a	1463	1598	1025
ENSDARG00000008703	apeh	533	513	495
ENSDARG00000008706	paip2b	2467	2646	2396
ENSDARG00000008720	lmo3	598	483	450
ENSDARG00000008723	prkcba	307	314	235
ENSDARG00000008727	ranbp3a	15	17	14
ENSDARG00000008732	zgc:66479	1708	1665	1316
ENSDARG00000008735	atp6ap2	1161	1317	1112
ENSDARG00000008740	esf1	731	635	484
ENSDARG00000008748	ube2na	3364	3097	2403
ENSDARG00000008757	entpd6	697	622	567
ENSDARG00000008765	tmed5	551	483	366
ENSDARG00000008767	si:dkey-42p8.3	275	257	266
ENSDARG00000008772	cacng1a	499	574	476
ENSDARG00000008784	prpf4ba	243	291	262
ENSDARG00000008785	dldh	2821	2612	2496
ENSDARG00000008788	camk1gb	34	38	16
ENSDARG00000008790	actr3b	18	14	13
ENSDARG00000008796	her5	14	15	9
ENSDARG00000008803	marcksb	13708	13305	10258
ENSDARG00000008805	orc3	686	625	491
ENSDARG00000008807	bokb	9	19	10
ENSDARG00000008808	eml2	444	483	473
ENSDARG00000008811	cmtm3	108.677	83.3776	92
ENSDARG00000008816	glud1a	1471	1516	1316
ENSDARG00000008818	hsf1	307	358	306
ENSDARG00000008829	chga	176	153	124
ENSDARG00000008832	neu1	434	577	329
ENSDARG00000008835	A2ML1 (1 of 13)	0	1	0
ENSDARG00000008840	hmbsa	601	516	443
ENSDARG00000008849	ptprq	7	5	1
ENSDARG00000008852	elp4	132	117	132
ENSDARG00000008858	cyp7b1	65	48	48
ENSDARG00000008859	mylipa	189	251	251
ENSDARG00000008861	tfap2e	201	219	199
ENSDARG00000008866	cabp4	0	0	0
ENSDARG00000008867	rap1b	1676	1533	1433
ENSDARG00000008880	usp28	690	765	764
ENSDARG00000008884	hprt1	458	346	394
ENSDARG00000008886	msxb	672	592	596
ENSDARG00000008890	ctns	148	135	101
ENSDARG00000008904	smarca2	447	355	328
ENSDARG00000008906	si:ch211-241e1.5	54	64	76
ENSDARG00000008912	slc8a2a	7	17	20
ENSDARG00000008920	mrpl53	281	251	188
ENSDARG00000008931	renbp	367	517	358
ENSDARG00000008936	sec11a	1163	1097	859
ENSDARG00000008946	ccdc127b	53	83	77
ENSDARG00000008947	rtf1	2094	2245	1941
ENSDARG00000008948	PLA2G3 (1 of 2)	4	4	1
ENSDARG00000008953	pofut1	493	517	459
ENSDARG00000008966	tbl1xr1b	597	597	476
ENSDARG00000008969	fgb	2014	2219	1741
ENSDARG00000008976	mdn1	1085	1043	861
ENSDARG00000008979	golga1	515	461	442
ENSDARG00000008982	casq2	6656	6154	5085
ENSDARG00000008983	sh3glb2a	29	48	43
ENSDARG00000008986	e2f7	629	551	535
ENSDARG00000009001	pdia6	1588	1433	1043
ENSDARG00000009014	col11a1b	3745	3785	3185
ENSDARG00000009018	rhbg	393	296	295
ENSDARG00000009020	cnr1	61	72	58
ENSDARG00000009021	chrna1	1200	1267	1072
ENSDARG00000009023	ankrd28b	1140	1170	1133
ENSDARG00000009026	ANK2 (1 of 2)	480	468	541
ENSDARG00000009031	tnikb	978	1000	900
ENSDARG00000009040	si:ch73-141c7.1	196	173	138
ENSDARG00000009046	nphp1	124	122	98
ENSDARG00000009074	cbr4	107	102	68
ENSDARG00000009079	si:ch211-224l10.5	2	5.40851	4
ENSDARG00000009087	cd74a	1	22	15
ENSDARG00000009094	gata2b	13	11	10
ENSDARG00000009106	serinc1	1732	1743	1677
ENSDARG00000009113	pigc	88	135	109
ENSDARG00000009121	CHRM1 (1 of 2)	0	0	0
ENSDARG00000009123	sele	120	60	101
ENSDARG00000009131	slc10a4	29	30	26
ENSDARG00000009133	myo1eb	828	861	802
ENSDARG00000009134	hlx1	198	148	158
ENSDARG00000009136	tp53bp2a	1600	1727	1679
ENSDARG00000009142	ppp1r13bb	1150	1235	1229
ENSDARG00000009153	pla2g1b	0	0	0
ENSDARG00000009160	kmo	3	2	8
ENSDARG00000009161	ftr55	0	0	0
ENSDARG00000009169	mob1ba	887	828	735
ENSDARG00000009170	ctr9	1895	1800	1686
ENSDARG00000009178	zfand1	282	243	238
ENSDARG00000009194	COL16A1	2604	2912	2536
ENSDARG00000009196	anxa3a	518	396	336
ENSDARG00000009208	prkcda	259	245	268
ENSDARG00000009209	slc9a6a	107	96	106
ENSDARG00000009212	ppiaa	28912	29794	24438
ENSDARG00000009214	tmem180	633	648	507
ENSDARG00000009215	zgc:112437	14	10	23
ENSDARG00000009217	tom1l2	85	95	77
ENSDARG00000009218	mars2	112	118	79
ENSDARG00000009242	fev	30	32	25
ENSDARG00000009250	etfb	2916	2776	2495
ENSDARG00000009252	napepld	61	105	114
ENSDARG00000009253	C17H14orf166	797	667	584
ENSDARG00000009262	FAR2	30	19	23
ENSDARG00000009266	uevld	106	133	88
ENSDARG00000009267	zgc:136439	178	167	117
ENSDARG00000009273	ppm1da	1444	1457	1147
ENSDARG00000009280	smyd1a	2994	2740	2337
ENSDARG00000009281	dnm1b	96	53	45
ENSDARG00000009285	rpl15	23492	25220	20739
ENSDARG00000009299	dusp8a	340	355	407
ENSDARG00000009311	pvalb6	20	21	11
ENSDARG00000009313	NAPSA	219	232	238
ENSDARG00000009315	clgn	1283	1346	1103
ENSDARG00000009336	aif1l	910	934	782
ENSDARG00000009341	nrap	1487	1327	1403
ENSDARG00000009342	txndc5	3216	3272	2529
ENSDARG00000009346	caprin1a	2001	1867	1402
ENSDARG00000009350	atg3	1491	1264	1176
ENSDARG00000009351	fgf6a	46	42	36
ENSDARG00000009361	CABZ01077220.1	8	4	3
ENSDARG00000009372	diras1b	0	0	0
ENSDARG00000009386	MPP4 (1 of 2)	0	1	0
ENSDARG00000009387	robo4	867	996	842
ENSDARG00000009390	npl	339	423	267
ENSDARG00000009401	vcanb	2227	2357	2008
ENSDARG00000009402	si:ch211-210b2.2	12	10	19
ENSDARG00000009418	mef2cb	528	566	557
ENSDARG00000009430	tmem30c	69	76	65
ENSDARG00000009436	ubxn7	749	700	614
ENSDARG00000009438	myog	122	132	136
ENSDARG00000009443	zgc:92137	0	80	118
ENSDARG00000009447	atp5g3b	8112	7576	6762
ENSDARG00000009459	slc35e4	13	13	5
ENSDARG00000009466	rgs9bp	8	15	12
ENSDARG00000009470	hnf1a	68	86	63
ENSDARG00000009471	nid2b	2	2	0
ENSDARG00000009472	med19b	132	156	120
ENSDARG00000009473	ppardb	472	498	465
ENSDARG00000009477	prkar2ab	2	1	4
ENSDARG00000009480	pdcl	840	838	763
ENSDARG00000009482	SLC38A8 (1 of 2)	2	3	2
ENSDARG00000009484	arf1	4158	3806	3176
ENSDARG00000009488	gipc2	211	204	173
ENSDARG00000009493	MAP3K13	21	28	21
ENSDARG00000009494	xrcc1	1364	1352	1136
ENSDARG00000009499	syne1a	1142	1042	1065
ENSDARG00000009505	slmo2	1152	1400	904
ENSDARG00000009511	tnfa	0	0	0
ENSDARG00000009524	rnf150b	265	242	256
ENSDARG00000009525	tial1	2042	2044	1629
ENSDARG00000009534	wls	2284	2536	2092
ENSDARG00000009544	cldnb	835	919	834
ENSDARG00000009549	ubr4	2338	2370	2345
ENSDARG00000009550	foxi3b	157	188	180
ENSDARG00000009553	gng3	919	777	683
ENSDARG00000009557	wrap73	331	328	265
ENSDARG00000009567	SPEG (1 of 2)	1244	1110	1016
ENSDARG00000009568	ENSDARG00000009568	13	8	3
ENSDARG00000009585	papola	3298	3209	3017
ENSDARG00000009594	nr1d2b	406	596	545
ENSDARG00000009607	ccnc	648	642	625
ENSDARG00000009610	rgs12a	751	728	750
ENSDARG00000009612	chia.3	2	0	1
ENSDARG00000009624	UTS2R	0	3	2
ENSDARG00000009626	nrbp2b	52	53	39
ENSDARG00000009629	unc119.1	673	796	609
ENSDARG00000009637	zgc:73075	40	65	47
ENSDARG00000009640	psmb1	3665	3190	3143
ENSDARG00000009653	lhfpl2a	217	260	214
ENSDARG00000009657	fgfr1op2	457	397	389
ENSDARG00000009673	si:ch211-197g15.6	3	3	3
ENSDARG00000009677	dlg1	505	473	450
ENSDARG00000009681	med27	448	454	381
ENSDARG00000009685	ppa2	262	247	226
ENSDARG00000009689	daam1b	1358	1448	1450
ENSDARG00000009693	llgl1	990	1113	918
ENSDARG00000009702	ascl1b	7	7	7
ENSDARG00000009724	rpn2	4121	4068	3758
ENSDARG00000009727	twf2b	34	39	41
ENSDARG00000009733	KIF21B	46	50	50
ENSDARG00000009735	gigfy2	1611	1484	1209
ENSDARG00000009738	cacnb4a	0	3	1
ENSDARG00000009740	ppp1r7	781	803	739
ENSDARG00000009743	efhc1	77	92	103
ENSDARG00000009745	fbxw2	527	570	504
ENSDARG00000009748	dffb	171	130	126
ENSDARG00000009753	sf3b6	975	947	732
ENSDARG00000009754	zc3h11a	2134	2102	2052
ENSDARG00000009764	srek1	251	269	204
ENSDARG00000009771	ppme1	662	627	651
ENSDARG00000009779	mcl1a	874	834	979
ENSDARG00000009782	myh11a	77	49	57
ENSDARG00000009783	dirc2	271	282	316
ENSDARG00000009796	klc1a	286	314	267
ENSDARG00000009806	smfn	339	283	212
ENSDARG00000009822	her4.4	155	72	30
ENSDARG00000009823	pou3f1	4078	3412	3069
ENSDARG00000009825	mmp23bb	173	154	109
ENSDARG00000009830	hdlbpa	20341	19325	17142
ENSDARG00000009837	agk	706	666	483
ENSDARG00000009839	fam117bb	202	213	206
ENSDARG00000009844	dusp23a	14	17	16
ENSDARG00000009851	wdr41	192	243	230
ENSDARG00000009862	dcps	264	277	255
ENSDARG00000009864	ddx55	320	375	360
ENSDARG00000009868	dcaf11	393	486	509
ENSDARG00000009870	mapk8b	86	89	105
ENSDARG00000009871	snrpc	1533	1531	1167
ENSDARG00000009874	cyp2k31	6	6	2
ENSDARG00000009881	ier5	3462	3113	2965
ENSDARG00000009885	sult3st1	13.2122	6.56093	13.7257
ENSDARG00000009886	rnf114	66	73	63
ENSDARG00000009899	znf385a	83	116	104
ENSDARG00000009901	slc38a5a	428	416	361
ENSDARG00000009922	dmbx1a	215	232	211
ENSDARG00000009930	cadm2a	9	19	11
ENSDARG00000009939	micu2	237	187	213
ENSDARG00000009941	erc1a	84	77	76
ENSDARG00000009942	cdc6	1053	1029	997
ENSDARG00000009949	FNDC4 (1 of 2)	83	86	72
ENSDARG00000009950	edf1	2383	2186	1906
ENSDARG00000009953	med14	1668	1671	1520
ENSDARG00000009958	cbl	334	329	272
ENSDARG00000009961	rundc3b	5	20	7
ENSDARG00000009978	icn	8084	7888	7002
ENSDARG00000009982	fam199x	374	337	304
ENSDARG00000010002	gna11a	318	331	267
ENSDARG00000010008	vim	1928	2008	1913
ENSDARG00000010010	trim13	179	158	138
ENSDARG00000010018	qki2	216	203	172
ENSDARG00000010021	grpel1	779	724	603
ENSDARG00000010023	CU856539.1	65	78	55
ENSDARG00000010029	spon1a	22	29	12
ENSDARG00000010031	ssh1b	43	66	34
ENSDARG00000010032	cmtm7	194	137.996	139
ENSDARG00000010035	engase	162	162	125
ENSDARG00000010042	dnm1a	57	80	70
ENSDARG00000010047	neu3.2	103	66	87
ENSDARG00000010051	ufd1l	761	624	733
ENSDARG00000010052	ndrg3b	599	618	542
ENSDARG00000010059	itpkb	32	42	31
ENSDARG00000010070	adam9	196	250	230
ENSDARG00000010075	PTCHD3 (1 of 3)	6	1	3
ENSDARG00000010078	nup133	1413	1438	1152
ENSDARG00000010083	rbfox3	683	562	541
ENSDARG00000010085	p4ha2	783	594	732
ENSDARG00000010096	slc1a6	22	18	15
ENSDARG00000010097	f9a	3	5	4
ENSDARG00000010098	pank1b	696	622	524
ENSDARG00000010108	bri3bp	198	234	180
ENSDARG00000010113	ndufb8	1775	1627	1300
ENSDARG00000010124	sp5l	28	42	34
ENSDARG00000010130	smpdl3b	206	194	212
ENSDARG00000010132	dacha	476	459	457
ENSDARG00000010137	ldb1a	2375.04	2562	2170
ENSDARG00000010144	lppr3a	1082	1042	862
ENSDARG00000010145	tor4aa	67	77	84
ENSDARG00000010146	cpa2	2	1	5
ENSDARG00000010149	atp5a1	18606	17969	16657
ENSDARG00000010154	vstm4a	81	65	54
ENSDARG00000010155	abi1a	803	796	674
ENSDARG00000010160	rps15a	13493	14674	11139
ENSDARG00000010169	myd88	155	142	144
ENSDARG00000010181	asap2a	518	488	472
ENSDARG00000010183	VWA5A (1 of 4)	14	16	17
ENSDARG00000010186	myo3a	157	114	162
ENSDARG00000010192	pax3a	296	290	236
ENSDARG00000010194	eif4bb	4236	4473	3504
ENSDARG00000010207	smad3b	421	360	349
ENSDARG00000010231	ppm1na	0	0	0
ENSDARG00000010238	rbm22	1469	1457	1260
ENSDARG00000010244	rpl22l1	3709	4363	3066
ENSDARG00000010246	prmt1	4048	4872	3355
ENSDARG00000010248	wdr54	102	93	86
ENSDARG00000010250	nqo1	1911	2354	1843
ENSDARG00000010252	jak3	8	3	7
ENSDARG00000010255	bin2b	200	192	171
ENSDARG00000010266	igf2bp3	2983	2777	2695
ENSDARG00000010267	dpydb	703	741	605
ENSDARG00000010270	fezf1	202	274	214
ENSDARG00000010276	ptgs2b	57	86	90
ENSDARG00000010279	scamp2	521	518	453
ENSDARG00000010280	clasp1a	873	863	781
ENSDARG00000010281	xpo4	802	878	724
ENSDARG00000010294	fmodb	37	22	24
ENSDARG00000010296	kcnh6b	7	5	3
ENSDARG00000010300	traf3ip1	68	71	85
ENSDARG00000010301	b4galt6	483	565	435
ENSDARG00000010312	cp	2350	2451	1778
ENSDARG00000010316	qars	1548	1520	1093
ENSDARG00000010317	gpr183a	7	7	10
ENSDARG00000010318	srpx	476	456	402
ENSDARG00000010331	C5HXorf57	140	116	130
ENSDARG00000010332	zgc:56231	2	2	1
ENSDARG00000010347	acer1	101	92	98
ENSDARG00000010350	c1ql3a	14	16	30
ENSDARG00000010373	CYSLTR2 (1 of 2)	0	1	1
ENSDARG00000010376	slc5a3a	0	0	0
ENSDARG00000010381	rnf2	1609	1697	1426
ENSDARG00000010384	lpar5a	6	2	4
ENSDARG00000010385	sept4a	76	83	40
ENSDARG00000010400	lrrfip2	1172	1071	918
ENSDARG00000010407	ppp4r4	15.7373	19	23
ENSDARG00000010408	igsf9b	947	934	836
ENSDARG00000010411	epn1	1047	1095	971
ENSDARG00000010415	sirt4	63	91	77
ENSDARG00000010420	ndrg1b	7	3	7
ENSDARG00000010423	npsn	248	137	228
ENSDARG00000010425	scara5	41	37	23
ENSDARG00000010432	eaf2	640	595	547
ENSDARG00000010434	clu	377	256	328
ENSDARG00000010437	fam46c	92	137	87
ENSDARG00000010442	rnf11a	260	184	332
ENSDARG00000010445	trabd	352	368	261
ENSDARG00000010454	guca1a	5	4	2
ENSDARG00000010472	atp1a2a	2214	2264	2100
ENSDARG00000010477	p2rx3a	124	136	98
ENSDARG00000010478	hsp90aa1.1	11993	8093.5	5468.07
ENSDARG00000010481	bzw1a	4685	4866	3939
ENSDARG00000010482	prg4a	21	16	17
ENSDARG00000010487	sae1	2522	2448	1812
ENSDARG00000010514	CXCR5	3	6	6
ENSDARG00000010515	dvl1a	76.472	95.321	89.0617
ENSDARG00000010516	rpl21	21699	20241	17086
ENSDARG00000010519	per3	33	36	29
ENSDARG00000010524	si:ch211-282j22.3	126	154	106
ENSDARG00000010531	scamp4	817	781	755
ENSDARG00000010553	mmgt1	783	854	558
ENSDARG00000010555	pdha1b	8	6	5
ENSDARG00000010556	ENSDARG00000010556	75	69	51
ENSDARG00000010563	spopla	573	509	419
ENSDARG00000010565	aqp4	9	12	12
ENSDARG00000010571	ezh2	1353	1482	924
ENSDARG00000010572	slc25a25a	575	710	416
ENSDARG00000010583	pard3	353	300	328
ENSDARG00000010586	tex9	90	75	81
ENSDARG00000010591	foxn4	1020	846	922
ENSDARG00000010596	slc7a6os	788	867	733
ENSDARG00000010601	mtmr10	139	149	140
ENSDARG00000010602	zgc:112294	3	0	0
ENSDARG00000010603	kctd9b	187	176	164
ENSDARG00000010610	sarm1	315	236	240
ENSDARG00000010619	themis	6	3	5
ENSDARG00000010625	clic2	67	57	62
ENSDARG00000010630	hoxb6a	250	272	191
ENSDARG00000010641	slc20a1b	4180	4433	3442
ENSDARG00000010654	ARHGAP42 (1 of 2)	74	56	52
ENSDARG00000010655	ppm1k	507	559	530
ENSDARG00000010658	insig1	451	452	590
ENSDARG00000010662	fbxo36a	6	10	6
ENSDARG00000010673	trim16	112	95	116
ENSDARG00000010680	gngt2a	13	7	10
ENSDARG00000010681	tjap1	411	386	464
ENSDARG00000010700	il17d	14	9	4
ENSDARG00000010701	crygs4	1	2	1
ENSDARG00000010710	msi1	1803	1968	1783
ENSDARG00000010712	npffr1l3	3	5	8
ENSDARG00000010717	chchd10	681	647	534
ENSDARG00000010721	sept6	2156	2122	1719
ENSDARG00000010727	ttyh2l	217	229	195
ENSDARG00000010728	scin	312	306	285
ENSDARG00000010729	CABZ01073795.1	12	23	8
ENSDARG00000010732	xrcc4	302	222	216
ENSDARG00000010738	C16H8orf76	114	116	74
ENSDARG00000010745	dnaja2l	2409	2364	1933
ENSDARG00000010752	acsl4b	298	289	300
ENSDARG00000010756	nod2	96	126	148
ENSDARG00000010758	capn12	235	310	342
ENSDARG00000010764	flj13639	5	4	7
ENSDARG00000010767	epha4l	459	473	381
ENSDARG00000010770	sox19a	3991	3922	3381
ENSDARG00000010773	pnpla6	582	598	580
ENSDARG00000010779	tlk2	799	782	549
ENSDARG00000010782	zgc:55621	4	0	2
ENSDARG00000010784	ppp1r12a	598	542	517
ENSDARG00000010785	thbs1b	2088	2112	2189
ENSDARG00000010789	homer3	582	548	541
ENSDARG00000010791	dla	5000	5211	4625
ENSDARG00000010792	cdc25b	1776	1733	1713
ENSDARG00000010794	tfeb	108	78	81
ENSDARG00000010816	slc7a14a	170	210	205
ENSDARG00000010823	memo1	903	830	636
ENSDARG00000010831	churc1	229	197	156
ENSDARG00000010841	fshb	1	0	0
ENSDARG00000010844	kras	302	345	241
ENSDARG00000010862	amt	143	212	163
ENSDARG00000010873	DDX17	2492	2912	2624
ENSDARG00000010878	cdkn1ca	2297	1858	1518
ENSDARG00000010905	mettl13	223	249	211
ENSDARG00000010918	nprl3	255	228	199
ENSDARG00000010925	HTRA3	15	6	6
ENSDARG00000010933	cacna1fa	14	20	26
ENSDARG00000010934	syt14a	2	2	1
ENSDARG00000010936	abcb4	21	26	24
ENSDARG00000010940	BX957278.1	102	128	93
ENSDARG00000010941	pomgnt2	58	73	53
ENSDARG00000010945	rapgef6	164	159	161
ENSDARG00000010946	cbsb	1798	1769	1577
ENSDARG00000010948	kif11	4212	4407	3892
ENSDARG00000010953	ndel1a	166	169	155
ENSDARG00000010956	sh3glb1b	405	378	413
ENSDARG00000010957	mpp2b	200	156	172
ENSDARG00000010958	glmnb	6	3	10
ENSDARG00000010962	fkbp7	653	551	410
ENSDARG00000010965	psma8	3953	3781	3492
ENSDARG00000010977	rab34b	80	118	95
ENSDARG00000010978	trmt1	263	298	222
ENSDARG00000010981	zdhhc3a	109	110	139
ENSDARG00000011000	gtf2a1	1510	1564	1282
ENSDARG00000011020	hnrnpa1a	8679	8109	6837
ENSDARG00000011023	pdlim3a	0	0	1
ENSDARG00000011026	zgc:92907	98	136	103
ENSDARG00000011027	fgfr1a	670	636	605
ENSDARG00000011034	si:dkey-47k20.5	0	0	0
ENSDARG00000011042	pgbd5	12	8	9
ENSDARG00000011049	slc17a9b	211	188	165
ENSDARG00000011055	fbxo9	737	647	577
ENSDARG00000011065	camk2b1	1129	1099	980
ENSDARG00000011066	glra3	77	79	80
ENSDARG00000011072	ddx11	340	308	290
ENSDARG00000011076	MREG	85	65	50
ENSDARG00000011079	wdr3	1497	1601	1345
ENSDARG00000011083	si:dkey-42l23.2	0	0	3
ENSDARG00000011088	si:ch211-288d18.1	33	37	38
ENSDARG00000011091	drd2b	8	15	8
ENSDARG00000011094	ccna2	2657	2490	2171
ENSDARG00000011113	chrna10a	1	0	1
ENSDARG00000011122	pptc7a	205	204	268
ENSDARG00000011125	snrpb	5360	6255	4980
ENSDARG00000011141	dpysl5a	1491	1358	1052
ENSDARG00000011146	uqcrb	1606.99	1401.37	1224
ENSDARG00000011152	rpp14	149	168	111
ENSDARG00000011157	arhgef18a	658	682	612
ENSDARG00000011163	sema3fa	535	538	478
ENSDARG00000011166	cahz	1077	699	633
ENSDARG00000011170	ndrg2	417	366	301
ENSDARG00000011171	TENM2 (1 of 2)	101	80	77
ENSDARG00000011175	atp6v1d	1149	1169	958
ENSDARG00000011188	acvr2aa	634	705	696
ENSDARG00000011190	fgfr1b	344	349	470
ENSDARG00000011196	dnajc11	1494	1467	1261
ENSDARG00000011201	rplp2l	18254	19149	16287
ENSDARG00000011208	COX5B (1 of 3)	109	76	70
ENSDARG00000011219	akt2	2095	2139	1891
ENSDARG00000011222	ccdc28b	120	129	109
ENSDARG00000011233	pcyt1aa	118	110	114
ENSDARG00000011235	otx2	1060	783	753
ENSDARG00000011239	ppp1r14aa	105	116	99
ENSDARG00000011240	ift46	320	325	263
ENSDARG00000011245	esrp1	1038	929	922
ENSDARG00000011246	krr1	338	340	295
ENSDARG00000011247	rnpc3	341	384	311
ENSDARG00000011257	enpp2	32	36	40
ENSDARG00000011259	trpm1a	10	8	8
ENSDARG00000011262	traip	376	345	280
ENSDARG00000011272	uqcc2	402	385	299
ENSDARG00000011273	tlx2	156	160	152
ENSDARG00000011283	CABZ01024426.1	0	0	0
ENSDARG00000011298	atf7a	270	270	249
ENSDARG00000011299	blzf1	435	471	405
ENSDARG00000011301	nae1	645	614	461
ENSDARG00000011312	stk3	1181	1095	938
ENSDARG00000011317	adra1ba	31	26	23
ENSDARG00000011326	ankrd45	27	22	33
ENSDARG00000011333	arhgap33	947	1055	949
ENSDARG00000011334	ncaldb	25	22	22
ENSDARG00000011360	nfatc2ip	296	284	249
ENSDARG00000011370	fyna	771	658	649
ENSDARG00000011371	zgc:64106	162	139	70
ENSDARG00000011373	mknk2a	274	204	374
ENSDARG00000011376	zgc:77816	89	79	79
ENSDARG00000011400	tnnc1a	126	112	132
ENSDARG00000011404	fen1	2177	2075	1580
ENSDARG00000011405	rps9	26521	30832	24578
ENSDARG00000011407	col2a1b	14407	16131	13894
ENSDARG00000011410	AADAT	117	152	139
ENSDARG00000011418	sigmar1	392	444	335
ENSDARG00000011422	ryr1a	930	861	846
ENSDARG00000011434	ptger2a	58	53	49
ENSDARG00000011445	elmsan1a	246.338	168	226
ENSDARG00000011449	fes	31	28	27
ENSDARG00000011459	gsna	939	968	902
ENSDARG00000011462	otub1b	771	686	559
ENSDARG00000011463	CABZ01044048.1	18	19	27
ENSDARG00000011466	lace1a	168	153	104
ENSDARG00000011468	HTR1E	2	1	3
ENSDARG00000011473	calcrla	28	45	47
ENSDARG00000011487	gnaq	40	54	31
ENSDARG00000011488	sirt2	650	517	577
ENSDARG00000011490	scube3	136	125	90
ENSDARG00000011493	DCUN1D3	282	311	330
ENSDARG00000011496	ppm1bb	1563	1707	1448
ENSDARG00000011498	si:ch211-212o1.2	198	211	177
ENSDARG00000011506	lpcat1	152	183	157
ENSDARG00000011510	rcc2	5390	5819	4321
ENSDARG00000011515	orai1a	54	51	40
ENSDARG00000011519	myl4	100	73	84
ENSDARG00000011521	upb1	141	134	154
ENSDARG00000011533	sema6dl	760	784	745
ENSDARG00000011537	ugt2a5	84.854	109.415	119.106
ENSDARG00000011545	arrb2b	1494	1628	1498
ENSDARG00000011549	c1ql4a	30	32	30
ENSDARG00000011553	atp5f1	6307.61	5726	4873.42
ENSDARG00000011555	spag7	1804	2100	1672
ENSDARG00000011564	sfpq	8311	8689	6680
ENSDARG00000011570	pou6f1	530	556	446
ENSDARG00000011571	calcrlb	13	17	14
ENSDARG00000011573	abcb11a	224	235	205.404
ENSDARG00000011579	hoxb10a	319	268	242
ENSDARG00000011581	si:dkey-23k10.5	2	2	0
ENSDARG00000011582	sox5	1174	1051	1133
ENSDARG00000011583	cry1b	130	126	163
ENSDARG00000011594	smarcb1b	1904	1846	1472
ENSDARG00000011597	atxn2l	1363	1435	1029
ENSDARG00000011600	epha4b	57	76	72
ENSDARG00000011602	si:dkeyp-117h8.2	339	250	256
ENSDARG00000011605	dennd6b	240	288	217
ENSDARG00000011609	FOXK2 (1 of 2)	1280	1250	1299
ENSDARG00000011611	actr1	2517	2409	2128
ENSDARG00000011613	rbm39a	3158	3791	3218
ENSDARG00000011615	mybpc3	1668	1482	1362
ENSDARG00000011618	slc26a2	247	203	229
ENSDARG00000011635	scxb	4	10	7
ENSDARG00000011640	syt5b	29	37	34
ENSDARG00000011648	snrpd1	2157	2183	1710
ENSDARG00000011652	RANBP2 (1 of 2)	54	48	31
ENSDARG00000011661	twf1b	448	456	367
ENSDARG00000011662	chuk	844	848	789
ENSDARG00000011665	aldoaa	7728	7398	7194
ENSDARG00000011671	pde6b	6	15	5
ENSDARG00000011672	sema3b	649	636	557
ENSDARG00000011673	si:ch211-246m6.5	166	152	153
ENSDARG00000011683	prtfdc1	410	415	362
ENSDARG00000011693	ttc36	6	5	6
[truncated: 29,951 more rows]

## Sheet: FPKM and DE analysis
			HNE Z-REX/non-treated			HDE Z-REX/non-treated			Individual sample FPKM
Gene ID	Gene		log2(FC)	q-value		log2(FC)	q-value		non-treated	HNE Z-REX	HDE Z-REX
ENSDARG00000000001	slc35a5		-0.113929	0.998327		0.67631	0.998327		1.46671	1.35534	2.34387
ENSDARG00000000002	ccdc80		-0.144875	0.998327		0.014773	0.998327		3.14117	2.84105	3.1735
ENSDARG00000000018	nrf1		-0.101642	0.998327		0.0885244	0.998327		18.0962	16.8652	19.2414
ENSDARG00000000019	ube2h		-0.179467	0.998327		0.0662513	0.998327		27.1862	24.0062	28.4637
ENSDARG00000000068	slc9a3r1		-0.243126	0.998327		-0.208258	0.998327		9.8565	8.32788	8.53161
ENSDARG00000000069	dap		-0.47885	0.998327		-0.523245	0.998327		198.271	142.269	137.958
ENSDARG00000000086	itsn1		-0.249067	0.998327		-0.0686377	0.998327		9.43949	7.94277	9.00091
ENSDARG00000000103	myh10		0.127976	0.998327		0.0946787	0.998327		41.137	44.9528	43.9272
ENSDARG00000000142	C10H5orf28		-0.295401	0.998327		-0.337065	0.998327		2.88242	2.34873	2.28187
ENSDARG00000000151	thraa		-0.599126	0.998327		-0.574749	0.998327		2.47357	1.63294	1.66076
ENSDARG00000000161	itsn2a		-0.0972258	0.998327		0.287281	0.998327		0.926425	0.866049	1.13055
ENSDARG00000000175	hoxb2a		-0.0235447	0.998327		-0.179717	0.998327		13.3552	13.139	11.791
ENSDARG00000000183	ptpn4b		0.417934	0.998327		-0.125879	0.998327		4.04615	5.40571	3.70808
ENSDARG00000000189	sema6e		-0.0654406	0.998327		0.304899	0.998327		3.2005	3.05857	3.95368
ENSDARG00000000212	krt97		-0.228571	0.998327		-0.0302316	0.998327		149.588	127.67	146.486
ENSDARG00000000229	usp49		0.177992	0.998327		-0.200505	0.998327		5.66262	6.40617	4.92788
ENSDARG00000000241	slc40a1		0.153551	0.998327		0.0149478	0.998327		21.5247	23.942	21.7489
ENSDARG00000000324	dcaf8		0.332546	0.998327		0.289345	0.998327		6.02975	7.59286	7.36886
ENSDARG00000000349	C21H11orf70		0.902538	0.998327		1.18078	0.998327		0.37527	0.701512	0.850737
ENSDARG00000000369	prkag3b		-0.0259937	0.998327		0.0265186	0.998327		5.33155	5.23635	5.43045
ENSDARG00000000370	triob		0.0682599	0.998327		0.311504	0.998327		2.5982	2.72409	3.22437
ENSDARG00000000380	pde6a		1.4495	0.868866		0.543634	0.998327		0.720767	1.96851	1.05062
ENSDARG00000000394	matr3l1.1		0.0404827	0.998327		-0.0930756	0.998327		56.9921	58.614	53.4313
ENSDARG00000000423	si:ch73-314g15.3		-0.575509	0.998327		-0.172854	0.998327		2.26118	1.51737	2.00586
ENSDARG00000000442	slc39a13		0.15675	0.998327		0.0582395	0.998327		12.1883	13.5871	12.6903
ENSDARG00000000460	nitr2b		NOTEST	NOTEST		NOTEST	NOTEST		0	0	0.0726776
ENSDARG00000000472	cntn2		0.261433	0.998327		0.327269	0.998327		5.55406	6.65747	6.96832
ENSDARG00000000474	tnni1a		NOTEST	NOTEST		NOTEST	NOTEST		0.159729	0	0.362105
ENSDARG00000000476	pms1		-0.202597	0.998327		-0.251657	0.998327		2.77843	2.41441	2.33369
ENSDARG00000000489	upf3b		-0.113881	0.998327		-0.168337	0.998327		20.2428	18.7064	18.0135
ENSDARG00000000503	stx1b		-0.0655835	0.998327		-0.104047	0.998327		21.186	20.2444	19.7118
ENSDARG00000000516	ankar		NOTEST	NOTEST		NOTEST	NOTEST		0.238093	0.412745	0.224899
ENSDARG00000000529	ofd1		-0.14747	0.998327		0.0176038	0.998327		6.87588	6.20777	6.9603
ENSDARG00000000540	asnsd1		0.0382589	0.998327		-0.0745669	0.998327		11.8643	12.1831	11.2666
ENSDARG00000000542	gtf2e1		0.391999	0.998327		-0.0388349	0.998327		15.4103	20.2216	15.0011
ENSDARG00000000551	slc1a4		0.640522	0.0641908		-0.14815	0.998327		27.6259	43.0659	24.9298
ENSDARG00000000563	ttnb		-0.192708	0.998327		-0.233548	0.998327		18.1887	15.9145	15.4703
ENSDARG00000000567	znf281a		-0.0175766	0.998327		-0.121612	0.998327		8.72205	8.61643	8.01696
ENSDARG00000000568	ell		-0.303912	0.998327		-0.0536821	0.998327		12.0379	9.75133	11.5982
ENSDARG00000000588	grasp		0.377605	0.998327		0.468764	0.998327		2.1115	2.74323	2.92216
ENSDARG00000000606	dnah7l		0.0179538	0.998327		-0.272143	0.998327		1.04076	1.05379	0.861841
ENSDARG00000000631	ptpn4a		0.465514	0.998327		0.36314	0.998327		9.24862	12.7706	11.8958
ENSDARG00000000638	opn1mw4		NOTEST	NOTEST		NOTEST	NOTEST		0.092985	0	0
ENSDARG00000000651	osgepl1		-0.589184	0.998327		-0.189585	0.998327		2.44951	1.62824	2.14787
ENSDARG00000000656	psmb9a		NOTEST	NOTEST		NOTEST	NOTEST		0.172693	0.231771	0.195747
ENSDARG00000000666	creg2		0.229579	0.998327		0.172834	0.998327		4.69649	5.5066	5.29422
ENSDARG00000000690	sypl2b		0.143515	0.998327		-0.0854971	0.998327		8.27805	9.14387	7.80172
ENSDARG00000000729	daxx		0.20771	0.998327		0.176696	0.998327		12.6377	14.5947	14.2843
ENSDARG00000000730	slc6a13		-0.431594	0.998327		-0.578307	0.88689		3.8197	2.83209	2.55824
ENSDARG00000000747	lcmt2		0.542351	0.998327		-0.195727	0.998327		1.34963	1.96553	1.17841
ENSDARG00000000760	znf511		-0.280053	0.998327		-0.243025	0.998327		8.04434	6.625	6.79724
ENSDARG00000000767	spi1b		-1.1238	0.6927		0.303955	0.998327		1.71911	0.788875	2.12229
ENSDARG00000000779	scfd1		-0.137623	0.998327		-0.270447	0.998327		26.6857	24.2578	22.1242
ENSDARG00000000796	nr4a1		-0.224126	0.998327		-0.216916	0.998327		6.53783	5.59712	5.62516
ENSDARG00000000804	rassf6		-0.195236	0.998327		0.0341551	0.998327		9.91168	8.65716	10.1491
ENSDARG00000000830	telo2		0.173909	0.998327		-0.0460829	0.998327		6.35404	7.16807	6.15429
ENSDARG00000000837	snx9a		-0.100559	0.998327		0.536128	0.998327		3.58265	3.34144	5.19512
ENSDARG00000000853	dstyk		0.158186	0.998327		0.366739	0.916951		26.3805	29.4375	34.0159
ENSDARG00000000857	mapk14a		0.119122	0.998327		0.0380575	0.998327		26.7114	29.0105	27.4254
ENSDARG00000000861	scrib		0.144243	0.998327		0.0890448	0.998327		21.8598	24.1584	23.2515
ENSDARG00000000887	ENSDARG00000000887		0.0571114	0.998327		0.0412594	0.998327		25.6485	26.6842	26.3926
ENSDARG00000000906	skap2		0.177996	0.998327		-0.282369	0.998327		1.29134	1.46091	1.06179
ENSDARG00000000935	unk		0.245919	0.998327		1.07564	0.75554		3.3063	3.92077	6.96852
ENSDARG00000000943	dzip1		0.157154	0.998327		0.166861	0.998327		10.3936	11.5897	11.6679
ENSDARG00000000966	ncor2		-0.1729	0.998327		0.123223	0.998327		13.5046	11.9794	14.7087
ENSDARG00000001014	myh9b		0.133794	0.998327		0.0638535	0.998327		82.004	89.9727	85.715
ENSDARG00000001015	znf384l		-0.203926	0.998327		0.071835	0.998327		7.22915	6.27624	7.59822
ENSDARG00000001057	bysl		0.0918177	0.998327		-0.0893322	0.998327		68.6641	73.1762	64.5414
ENSDARG00000001127	slc17a6a		0.80782	0.998327		0.242183	0.998327		0.522657	0.914944	0.618189
ENSDARG00000001129	dicer1		0.0939381	0.998327		-0.0725311	0.998327		6.47245	6.90792	6.1551
ENSDARG00000001154	rimbp2		NOTEST	NOTEST		NOTEST	NOTEST		0.247691	0.31516	0.336289
ENSDARG00000001162	matr3l1.1		-0.0969445	0.998327		-0.215038	0.998327		58.7351	54.918	50.6017
ENSDARG00000001169	hsd17b8		-0.535383	0.998327		0.317933	0.998327		2.79928	1.93144	3.48943
ENSDARG00000001210	arl14ep		0.0889793	0.998327		-0.0455893	0.998327		62.1077	66.0588	60.1757
ENSDARG00000001220	mycbp2		-0.0917092	0.998327		-0.0108828	0.998327		6.36948	5.97719	6.32161
ENSDARG00000001234	map4k2		0.135986	0.998327		0.350708	0.998327		2.22597	2.44599	2.83853
ENSDARG00000001241	puf60b		0.0770876	0.998327		-0.076502	0.998327		102.837	108.481	97.5255
ENSDARG00000001244	srrm1		-0.0807379	0.998327		-0.0335699	0.998327		77.3136	73.1057	75.5354
ENSDARG00000001249	pcgf1		-0.118824	0.998327		-0.389805	0.998327		11.3335	10.4374	8.65009
ENSDARG00000001259	GAS2 (1 of 2)		-0.35978	0.998327		-0.188451	0.998327		1.69349	1.31971	1.48611
ENSDARG00000001303	psmb8		NOTEST	NOTEST		NOTEST	NOTEST		0.0534527	0	0
ENSDARG00000001313	g2e3		0.0297776	0.998327		0.284173	0.998327		23.1776	23.661	28.2237
ENSDARG00000001354	slc6a13l		0.313234	0.998327		0.0387639	0.998327		1.64298	2.04138	1.68772
ENSDARG00000001414	mctp2a		-0.287292	0.998327		-0.204342	0.998327		5.23533	4.29003	4.54392
ENSDARG00000001431	actn3b		-0.00627042	0.998327		0.0336132	0.998327		164.171	163.459	168.041
ENSDARG00000001437	slc2a1a		0.0669391	0.998327		-0.047486	0.998327		4.23133	4.43228	4.09432
ENSDARG00000001442	inppl1b		0.140698	0.998327		0.0738677	0.998327		0.646134	0.712323	0.680079
ENSDARG00000001447	mier1b		-0.137615	0.998327		-0.137971	0.998327		6.96283	6.32936	6.3278
ENSDARG00000001452	adam8a		-0.322977	0.998327		0.0893578	0.998327		3.97317	3.17623	4.22704
ENSDARG00000001463	tdh2		-0.508834	0.998327		0.0295557	0.998327		7.76152	5.45472	7.92217
ENSDARG00000001470	mhc1zea		0.0755253	0.998327		-0.00468429	0.998327		6.84012	7.20774	6.81795
ENSDARG00000001498	skap1		NOTEST	NOTEST		NOTEST	NOTEST		0.534365	0.449484	0.269684
ENSDARG00000001549	sp3a		-0.156782	0.998327		0.749404	0.998327		4.36963	3.91966	7.34578
ENSDARG00000001557	tomm34		-0.285849	0.998327		-0.504843	0.543541		23.2204	19.0467	16.3643
ENSDARG00000001558	kifc1		-0.161448	0.998327		-0.0715963	0.998327		70.1416	62.7155	66.7457
ENSDARG00000001559	csmd2		NOTEST	NOTEST		2.47918	0.998327		0.103499	0.104179	0.577088
ENSDARG00000001572	prf1.3		NOTEST	NOTEST		NOTEST	NOTEST		0	0	0
ENSDARG00000001578	echs1		0.000105647	0.998482		-0.0439408	0.998327		41.701	41.704	40.45
ENSDARG00000001621	nfyal		-0.341936	0.998327		-0.359876	0.998327		11.9466	9.42561	9.30914
ENSDARG00000001634	kirrela		-0.01406	0.998327		0.210462	0.998327		4.97883	4.93054	5.7608
ENSDARG00000001656	psmb10		NOTEST	NOTEST		NOTEST	NOTEST		0	0	0.117495
ENSDARG00000001676	gpm6bb		0.0617724	0.998327		0.0169684	0.998327		18.8219	19.6453	19.0446
ENSDARG00000001686	uckl1a		-0.426646	0.998327		-0.757817	0.998327		0.683233	0.508318	0.404058
ENSDARG00000001710	flot1a		0.0191884	0.998327		0.0360331	0.998327		22.463	22.7638	23.0311
ENSDARG00000001712	si:ch211-247n2.1		0.405085	0.998327		1.10206	0.565034		0.716574	0.948863	1.5382
ENSDARG00000001721	oc90		0.313761	0.998327		0.241778	0.998327		13.2896	16.5182	15.7143
ENSDARG00000001729	strn3		0.0890551	0.998327		0.160375	0.998327		26.2237	27.8934	29.307
ENSDARG00000001733	gulp1a		-0.142735	0.998327		-0.124779	0.998327		12.7214	11.523	11.6674
ENSDARG00000001734	fkbp8		-0.250782	0.998327		-0.161422	0.998327		11.7164	9.8469	10.4761
ENSDARG00000001754	noc2l		0.0847952	0.998327		-0.0490913	0.998327		21.1282	22.4072	20.4213
ENSDARG00000001760	tnxb		NOTEST	NOTEST		NOTEST	NOTEST		0.0117004	0.0117773	0.0132624
ENSDARG00000001767	slc29a2		0.233052	0.998327		0.142929	0.998327		2.00801	2.36005	2.21713
ENSDARG00000001769	ptpra		0.0557483	0.998327		0.0235426	0.998327		5.86108	6.092	5.95751
ENSDARG00000001771	otol1a		NOTEST	NOTEST		NOTEST	NOTEST		0.166043	0.0835663	0.0941037
ENSDARG00000001776	stim2b		-0.163878	0.998327		-0.0552844	0.998327		0.682864	0.60954	0.657192
ENSDARG00000001777	nup155		0.0199772	0.998327		0.0683351	0.998327		27.5555	27.9397	28.8921
ENSDARG00000001781	tspan11		-0.0630589	0.998327		0.0475164	0.998327		6.29617	6.02689	6.50699
ENSDARG00000001782	prkacba		-0.0769095	0.998327		0.240654	0.998327		5.4192	5.13787	6.40294
ENSDARG00000001785	irx2a		-0.213179	0.998327		0.293365	0.998327		9.23838	7.96934	11.3216
ENSDARG00000001788	atp5o		-0.0715444	0.998327		-0.104515	0.998327		438.235	417.032	407.61
ENSDARG00000001803	kcnh6a		-0.0334932	0.998327		-0.148437	0.998327		0.71818	0.701699	0.647962
ENSDARG00000001804	zgc:112148		0.0628929	0.998327		0.0675723	0.998327		4.5452	4.74773	4.76315
ENSDARG00000001807	tnfrsf21		0.131444	0.998327		0.312489	0.998327		1.59776	1.75017	1.98417
ENSDARG00000001817	CABZ01112877.1		NOTEST	NOTEST		NOTEST	NOTEST		0.369939	0	0.559101
ENSDARG00000001818	c3b.2		-0.393452	0.998327		-0.108842	0.998327		1.59406	1.21357	1.47822
ENSDARG00000001825	cfap43		0.254566	0.998327		0.403175	0.998327		0.600076	0.715877	0.79355
ENSDARG00000001829	zgc:112982		0.0755673	0.998327		0.0320509	0.998327		43.8755	46.2349	44.8611
ENSDARG00000001835	nalcn		-0.716402	0.998327		-0.425621	0.998327		4.74491	2.88782	3.53267
ENSDARG00000001857	aff4		0.501236	0.998327		-0.192767	0.998327		5.23661	7.41204	4.58165
ENSDARG00000001859	dbx1b		-0.0152085	0.998327		-0.0989757	0.998327		26.9264	26.6441	25.1411
ENSDARG00000001870	atp1a1a.4		0.13197	0.998327		0.416019	0.998327		37.5769	41.1764	50.1367
ENSDARG00000001873	phgdh		0.425594	0.666441		-0.0676964	0.998327		57.5996	77.3635	54.9592
ENSDARG00000001879	nav2b		0.0411014	0.998327		0.368473	0.998327		5.10669	5.25427	6.59267
ENSDARG00000001880	stx3a		-0.141434	0.998327		0.0916681	0.998327		2.52853	2.29241	2.69441
ENSDARG00000001881	cacnb3a		NOTEST	NOTEST		NOTEST	NOTEST		0	0	0
ENSDARG00000001882	kbtbd12		0.157552	0.998327		0.30523	0.998327		2.69503	3.00602	3.33002
ENSDARG00000001888	ppm1ba		0.101013	0.998327		0.0346658	0.998327		4.89376	5.24869	5.01278
ENSDARG00000001889	tuba1a		0.0830613	0.998327		-0.124868	0.998327		406.335	430.416	372.645
ENSDARG00000001890	STT3B		-0.0972065	0.998327		-0.095579	0.998327		35.4682	33.1571	33.1945
ENSDARG00000001891	syt14b		NOTEST	NOTEST		NOTEST	NOTEST		0.205802	0.276207	0.233276
ENSDARG00000001897	man2b1		0.317935	0.998327		-0.0148778	0.998327		16.1175	20.0912	15.9521
ENSDARG00000001898	manea		0.300982	0.998327		0.0831655	0.998327		4.62312	5.69561	4.89746
ENSDARG00000001906	si:dkey-247m21.3		NOTEST	NOTEST		NOTEST	NOTEST		0.0718794	0.0484478	0.0181856
ENSDARG00000001909	VILL		-0.445112	0.998327		0.00475259	0.998327		2.85088	2.09405	2.86029
ENSDARG00000001910	rorab		0.318342	0.998327		0.283343	0.998327		3.50416	4.36932	4.2646
ENSDARG00000001912	drd4-rs		0.42133	0.998327		0.754784	0.998327		0.520232	0.696675	0.877829
ENSDARG00000001913	palmda		0.0673399	0.998327		0.0221266	0.998327		5.57739	5.84389	5.66359
ENSDARG00000001929	pink1		0.286294	0.998327		0.124199	0.998327		2.59544	3.16515	2.82878
ENSDARG00000001930	klhl15		-0.0259419	0.998327		0.160885	0.998327		5.18544	5.09303	5.79718
ENSDARG00000001933	prkag2b		0.0896239	0.998327		-0.22058	0.998327		1.97624	2.1029	1.69605
ENSDARG00000001937	CABZ01043017.1		0.0667868	0.998327		-0.328231	0.998327		2.03655	2.13304	1.62213
ENSDARG00000001939	b3gat3		0.0149448	0.998327		-0.300285	0.998327		9.28256	9.37922	7.5383
ENSDARG00000001940	dnajc1		0.193539	0.998327		0.20704	0.998327		32.6783	37.3698	37.7211
ENSDARG00000001950	ak1		-0.0933594	0.998327		-0.126701	0.998327		664.21	622.589	608.366
ENSDARG00000001953	pfkfb3		-0.936135	0.804767		0.483958	0.998327		8.20072	4.28595	11.4693
ENSDARG00000001968	dock5		NOTEST	NOTEST		NOTEST	NOTEST		0.0897031	0.130459	0.180762
ENSDARG00000001969	txlng		0.213713	0.998327		0.170219	0.998327		6.24818	7.24582	7.03064
ENSDARG00000001971	cthrc1b		NOTEST	NOTEST		NOTEST	NOTEST		0.2403	0.24188	0
ENSDARG00000001975	hsd11b2		-0.445112	0.998327		-0.664098	0.70669		4.23215	3.10863	2.67084
ENSDARG00000001976	fkbp16		NOTEST	NOTEST		NOTEST	NOTEST		0.125583	0.252818	0.0948991
ENSDARG00000001993	myhb		NOTEST	NOTEST		NOTEST	NOTEST		0.0477961	0.0379623	0.0541768
ENSDARG00000001994	stxbp1a		-0.0268333	0.998327		-0.164734	0.998327		44.492	43.6722	39.691
ENSDARG00000001999	adamts18		0.174302	0.998327		0.0675981	0.998327		2.23739	2.52472	2.34472
ENSDARG00000002002	lmcd1		0.142552	0.998327		0.664067	0.998327		1.89043	2.08676	2.99547
ENSDARG00000002006	rxrbb		0.155541	0.998327		0.120409	0.998327		4.86832	5.42252	5.29207
ENSDARG00000002013	grb10a		-0.284431	0.998327		-0.14097	0.998327		2.58585	2.12315	2.34513
ENSDARG00000002016	ppil2		-0.0691683	0.998327		-0.17362	0.998327		20.8629	19.8862	18.4973
ENSDARG00000002020	rictorb		-0.148096	0.998327		0.0827384	0.998327		1.93629	1.74739	2.05058
ENSDARG00000002021	pygb		0.012168	0.998327		-0.167882	0.998327		10.9217	11.0142	9.72193
ENSDARG00000002026	qkib		0.307558	0.998327		-0.285416	0.998327		1.19913	1.48405	0.983889
ENSDARG00000002031	tox4a		-0.00563574	0.998327		-0.145321	0.998327		15.975	15.9127	14.4443
ENSDARG00000002037	pfkfb2b		0.526673	0.998327		0.215836	0.998327		0.683009	0.983945	0.793231
ENSDARG00000002060	brf2		0.267081	0.998327		-0.207879	0.998327		5.03368	6.05738	4.3582
ENSDARG00000002071	adss		0.494139	0.833567		0.365623	0.998327		7.65852	10.7869	9.86753
ENSDARG00000002077	mnat1		0.069263	0.998327		-0.667214	0.671833		9.93726	10.426	6.2577
ENSDARG00000002082	csnk2a1		-0.095511	0.998327		-0.120939	0.998327		115.253	107.87	105.986
ENSDARG00000002084	lamb2		0.0942443	0.998327		0.24204	0.998327		21.7976	23.2691	25.7793
ENSDARG00000002097	si:dkeyp-52c3.7		NOTEST	NOTEST		NOTEST	NOTEST		0.0849565	0.257147	0.0693408
ENSDARG00000002127	stam		0.1101	0.998327		-0.139986	0.998327		21.6504	23.3673	19.6483
ENSDARG00000002128	cwf19l1		-0.0139209	0.998327		0.0710907	0.998327		17.1002	16.936	17.9639
ENSDARG00000002131	celf2		0.0974977	0.998327		0.230528	0.998327		13.6823	14.6389	16.0529
ENSDARG00000002165	psme1		0.364029	0.998327		0.093334	0.998327		0.699132	0.899793	0.745857
ENSDARG00000002167	cacnb1		0.409975	0.998327		0.0888432	0.998327		3.82152	5.07751	4.06425
ENSDARG00000002168	tra2b		-0.140655	0.998327		-0.322006	0.998327		68.9291	62.526	55.1403
ENSDARG00000002172	aplnra		-0.0581323	0.998327		-0.177079	0.998327		15.8729	15.246	14.0394
ENSDARG00000002174	itfg2		0.422002	0.998327		0.585836	0.777557		6.1981	8.30412	9.30278
ENSDARG00000002184	igbp1		0.0486972	0.998327		-0.0946685	0.998327		17.3334	17.9284	16.2325
ENSDARG00000002190	chmp2bb		-0.118831	0.998327		-0.0404889	0.998327		26.3028	24.2231	25.5749
ENSDARG00000002192	aspn		-0.942078	0.998327		-0.0472663	0.998327		3.29012	1.71245	3.18408
ENSDARG00000002193	rho		NOTEST	NOTEST		NOTEST	NOTEST		0.0808716	0.0407016	0.137502
ENSDARG00000002194	rhd		0.015989	0.998327		-0.0983895	0.998327		11.3859	11.5128	10.6353
ENSDARG00000002196	bach1b		-0.560868	0.998327		0.648769	0.998327		7.98924	5.41586	12.5258
ENSDARG00000002197	pygl		-0.377403	0.998327		-0.0208509	0.998327		3.49713	2.69217	3.44695
ENSDARG00000002204	hspb11		-0.347167	0.998327		0.801079	0.131288		15.7758	12.4017	27.4877
ENSDARG00000002210	stk25a		-0.179144	0.998327		-0.799855	0.78127		8.29025	7.32217	4.76198
ENSDARG00000002213	invs		-0.0709268	0.998327		0.0150111	0.998327		1.38737	1.32081	1.40188
ENSDARG00000002215	rtca		-0.0226455	0.998327		-0.220095	0.998327		61.5957	60.6364	52.8804
ENSDARG00000002216	tbx3a		0.0659107	0.998327		0.329888	0.998327		9.60626	10.0553	12.0743
ENSDARG00000002217	scocb		-0.168085	0.998327		-0.148281	0.998327		14.0454	12.5007	12.6735
ENSDARG00000002219	si:dkey-103j14.5		NOTEST	NOTEST		NOTEST	NOTEST		0.497955	0.442263	0.232403
ENSDARG00000002220	C5H9orf78		-0.305543	0.998327		-0.399135	0.998327		32.9735	26.6801	25.0042
ENSDARG00000002230	sypb		-0.0441696	0.998327		0.0195612	0.998327		14.0307	13.6077	14.2223
ENSDARG00000002231	PPAP2C (1 of 2)		1.46889	0.998327		NOTEST	NOTEST		0.207713	0.574967	0.117721
ENSDARG00000002235	mmp14a		-0.207007	0.998327		-0.0206888	0.998327		14.7199	12.7523	14.5103
ENSDARG00000002240	psmb6		-0.0252556	0.998327		-0.00299003	0.998453		234.799	230.725	234.313
ENSDARG00000002241	KCNA2 (1 of 2)		NOTEST	NOTEST		NOTEST	NOTEST		0.0427455	0.12908	0.096904
ENSDARG00000002249	tbxas1		-0.0523684	0.998327		0.509707	0.998327		1.28289	1.23716	1.82653
ENSDARG00000002255	epb41l3a		-0.142961	0.998327		-0.171832	0.998327		11.3017	10.2355	10.0327
ENSDARG00000002259	ca15c		NOTEST	NOTEST		NOTEST	NOTEST		0.0371372	0.0373813	0.042095
ENSDARG00000002264	mrpl41		-0.338809	0.998327		-0.438127	0.998327		48.4883	38.3394	35.7889
ENSDARG00000002267	dcaf13		0.0121294	0.998327		-0.151698	0.998327		26.3078	26.5299	23.682
ENSDARG00000002271	zfand5b		-0.0276287	0.998327		-0.0446846	0.998327		43.7355	42.9059	42.4017
ENSDARG00000002285	mcoln1a		0.140103	0.998327		-0.093233	0.998327		4.25656	4.69066	3.99018
ENSDARG00000002293	si:ch211-197g15.9		0.384998	0.998327		0.629491	0.998327		2.47089	3.22663	3.82251
ENSDARG00000002295	si:dkey-21p1.3		NOTEST	NOTEST		NOTEST	NOTEST		0.209408	0.0519728	0.318494
ENSDARG00000002298	ankrd22		-0.433065	0.998327		-0.337684	0.998327		3.20988	2.37752	2.54001
ENSDARG00000002299	arsh		0.224048	0.998327		0.125288	0.998327		3.4244	3.99972	3.73508
ENSDARG00000002300	p2rx2		NOTEST	NOTEST		NOTEST	NOTEST		0.0502102	0	0
ENSDARG00000002304	gins2		-0.221552	0.998327		-0.400504	0.998327		32.9958	28.2986	24.9974
ENSDARG00000002305	me3		-0.0627564	0.998327		-0.0952222	0.998327		25.5768	24.4881	23.9432
ENSDARG00000002311	fabp11b		-0.514108	0.998327		-0.255316	0.998327		2.90842	2.03655	2.43668
ENSDARG00000002330	lhx8a		-0.283336	0.998327		0.231306	0.998327		2.66807	2.19233	3.13204
ENSDARG00000002332	frmd6		-0.253489	0.998327		0.222433	0.998327		6.66283	5.58922	7.77352
ENSDARG00000002333	fam102bb		0.191657	0.998327		0.0802561	0.998327		4.47706	5.11314	4.73317
ENSDARG00000002336	dlc		-0.508865	0.818815		0.0263974	0.998327		35.8265	25.178	36.488
ENSDARG00000002339	ccdc101		0.0699025	0.998327		-0.0805546	0.998327		12.6742	13.3035	11.9859
ENSDARG00000002344	tubb4b		0.124029	0.998327		0.118968	0.998327		730.412	795.984	793.197
ENSDARG00000002347	cyp11a1		1.07359	0.998327		1.16857	0.998327		0.335893	0.706943	0.755048
ENSDARG00000002353	tagapa		NOTEST	NOTEST		NOTEST	NOTEST		0.45482	0.381509	0.486897
ENSDARG00000002355	shpk		-0.660478	0.998327		-0.664368	0.998327		0.899595	0.569146	0.567613
ENSDARG00000002362	ubald1a		-0.0543589	0.998327		0.345642	0.998327		11.8213	11.3841	15.0215
ENSDARG00000002365	cers5		-0.0349405	0.998327		0.104208	0.998327		15.7002	15.3245	16.8762
ENSDARG00000002369	UBC (1 of 2)		-0.135141	0.998327		-0.282348	0.998327		255.212	232.391	209.849
ENSDARG00000002377	mief2		-0.198015	0.998327		0.545618	0.953954		7.82367	6.82027	11.4198
ENSDARG00000002385	atm		0.177837	0.998327		-0.0469586	0.998327		2.38194	2.69442	2.30566
ENSDARG00000002391	tlcd1		-0.838543	0.998327		-0.40418	0.998327		1.12765	0.630592	0.852128
ENSDARG00000002394	ugt5d1		NOTEST	NOTEST		NOTEST	NOTEST		0.0411982	0.082938	0.0466981
ENSDARG00000002396	cry-dash		1.09259	0.0152503		1.23674	0.0152503		5.25221	11.2007	12.3776
ENSDARG00000002401	gale		-0.0715034	0.998327		-0.18863	0.998327		26.7982	25.5024	23.5138
ENSDARG00000002402	ercc3		-0.00096302	0.998327		-0.028265	0.998327		11.888	11.88	11.6573
ENSDARG00000002403	nusap1		-0.185969	0.998327		-0.203011	0.998327		115.645	101.659	100.465
ENSDARG00000002405	si:ch211-225b11.1		1.81981	0.0152503		1.42703	0.0152503		1.31846	4.65461	3.54523
ENSDARG00000002406	zmynd10		0.465832	0.998327		-0.338591	0.998327		1.76619	2.43931	1.39673
ENSDARG00000002411	pde4cb		0.236845	0.998327		0.169244	0.998327		1.34163	1.58099	1.50862
ENSDARG00000002445	prdm1a		0.245129	0.998327		0.268042	0.998327		6.52732	7.73617	7.86002
ENSDARG00000002463	arhgef37		0.412578	0.998327		0.12268	0.998327		2.64784	3.52444	2.88285
ENSDARG00000002467	rdh14b		-0.312474	0.998327		-0.213496	0.998327		8.00295	6.44445	6.9021
ENSDARG00000002479	ercc6l		-0.054941	0.998327		-0.103136	0.998327		18.1043	17.4278	16.8553
ENSDARG00000002483	WNT7A (1 of 2)		NOTEST	NOTEST		NOTEST	NOTEST		0.294857	0.431702	0.33422
ENSDARG00000002487	noc3l		-0.136588	0.998327		-0.0521019	0.998327		14.8757	13.532	14.3481
ENSDARG00000002494	itgb6		0.136881	0.998327		0.365953	0.998327		4.65285	5.11593	5.99628
ENSDARG00000002506	C7H16orf87		0.00535503	0.998327		-0.151413	0.998327		38.2835	38.4258	34.4692
ENSDARG00000002507	itga10		0.455916	0.998327		0.10108	0.998327		2.81721	3.86424	3.02168
ENSDARG00000002508	ankrd33ab		NOTEST	NOTEST		NOTEST	NOTEST		0.0799826	0.056953	0
ENSDARG00000002509	zgc:153911		0.169918	0.998327		-0.321717	0.998327		0.627918	0.706404	0.502407
ENSDARG00000002510	dmbx1b		0.0834542	0.998327		0.142309	0.998327		1.58829	1.68287	1.75295
ENSDARG00000002523	hsdl2		-0.0767507	0.998327		-0.0880196	0.998327		76.0977	72.1552	71.5938
ENSDARG00000002533	adora2b		-0.33847	0.998327		0.128316	0.998327		1.40459	1.11086	1.53524
ENSDARG00000002536	tm9sf4		-0.0891366	0.998327		-0.126154	0.998327		32.8069	30.8413	30.06
ENSDARG00000002538	smu1a		-0.00142899	0.998327		-0.0876813	0.998327		42.0295	41.9879	39.5512
ENSDARG00000002546	rundc3ab		-0.172718	0.998327		-0.0976878	0.998327		7.33205	6.50477	6.85202
ENSDARG00000002549	eif3eb		0.00384605	0.998327		0.193641	0.998327		8.32577	8.348	9.52174
ENSDARG00000002552	mapkapk2a		0.0746119	0.998327		0.163479	0.998327		23.6034	24.8562	26.4355
ENSDARG00000002564	syngr1a		-0.104717	0.998327		-0.255316	0.998327		4.32516	4.02235	3.62364
ENSDARG00000002571	tmod2		-0.0974616	0.998327		0.00569624	0.998327		3.0063	2.80992	3.01819
ENSDARG00000002576	cabp5a		NOTEST	NOTEST		NOTEST	NOTEST		0	0	0
ENSDARG00000002582	tbx15		-0.00736061	0.998327		0.201157	0.998327		6.76323	6.72881	7.77514
ENSDARG00000002587	dpysl3		-0.162489	0.998327		-0.172777	0.998327		26.2635	23.466	23.2992
ENSDARG00000002589	mylpfb		-0.429459	0.840723		-0.530923	0.465468		2160.73	1604.43	1495.47
ENSDARG00000002591	ruvbl1		-0.0216114	0.998327		-0.215859	0.998327		63.1833	62.2439	54.403
ENSDARG00000002593	slc45a2		0.511275	0.998327		0.344282	0.998327		4.43128	6.31595	5.6256
ENSDARG00000002597	pabpc1l		NOTEST	NOTEST		NOTEST	NOTEST		0	0	0.0320113
ENSDARG00000002600	pcsk1		NOTEST	NOTEST		NOTEST	NOTEST		0.21174	0.190518	0.262771
ENSDARG00000002601	irx7		-0.617634	0.928354		-0.671372	0.82782		7.72469	5.03448	4.85041
ENSDARG00000002607	unm_sa1614		-0.400396	0.998327		-0.295685	0.998327		1.55117	1.17524	1.26372
ENSDARG00000002609	rnf145a		0.85533	0.047308		0.52916	0.801232		2.17826	3.94085	3.14342
ENSDARG00000002613	rpa3		0.0924948	0.998327		-0.182383	0.998327		86.1102	91.8117	75.8843
ENSDARG00000002632	anxa11b		-0.144561	0.998327		-0.134479	0.998327		60.4101	54.6503	55.0335
ENSDARG00000002634	b4galt1		-0.013149	0.998327		0.0636586	0.998327		7.09412	7.02976	7.41415
ENSDARG00000002635	FAM184A (1 of 2)		0.424275	0.998327		0.456417	0.998327		0.862564	1.15747	1.18355
ENSDARG00000002642	sh3gl1b		0.150667	0.998327		0.117333	0.998327		16.5689	18.3928	17.9727
ENSDARG00000002644	rgs5a		0.037167	0.998327		0.288031	0.998327		1.28297	1.31645	1.56648
ENSDARG00000002656	stxbp5a		-0.0813241	0.998327		0.206929	0.998327		1.28504	1.2146	1.48322
ENSDARG00000002659	mapre1b		0.0130255	0.998327		-0.249233	0.998327		108.637	109.622	91.4009
ENSDARG00000002663	optn		-0.0231814	0.998327		0.18167	0.998327		9.41656	9.26646	10.6802
ENSDARG00000002666	kcnj1b		1.10632	0.540432		0.711298	0.998327		1.4865	3.20035	2.43381
ENSDARG00000002670	ATG14		-0.344548	0.998327		0.39746	0.998327		9.3651	7.37552	12.3356
ENSDARG00000002682	tbcela		0.67609	0.957976		0.60196	0.998327		2.92125	4.66758	4.4338
ENSDARG00000002685	fam113		0.202099	0.998327		-0.456647	0.998327		0.612822	0.704973	0.44655
ENSDARG00000002690	rabif		0.552742	0.774847		0.582396	0.592825		19.4131	28.4764	29.0678
ENSDARG00000002696	gnb3b		2.5119	0.998327		NOTEST	NOTEST		0.177177	1.01056	0.461383
ENSDARG00000002701	rasl12		NOTEST	NOTEST		NOTEST	NOTEST		0.142713	0.551666	0.483913
ENSDARG00000002707	her11		-0.200904	0.998327		0.00871296	0.998327		1.3388	1.16477	1.34691
ENSDARG00000002710	ncl		0.0947681	0.998327		-0.074706	0.998327		413.19	441.243	392.338
ENSDARG00000002720	utp15		0.285684	0.998327		-0.207003	0.998327		16.7843	20.4599	14.5409
ENSDARG00000002722	ankrd2		NOTEST	NOTEST		NOTEST	NOTEST		0	0	0
ENSDARG00000002728	kiss1ra		NOTEST	NOTEST		NOTEST	NOTEST		0	0.0613017	0
ENSDARG00000002731	sdc2		0.0687648	0.998327		-0.00620624	0.998327		64.4721	67.6195	64.1954
ENSDARG00000002732	spon2b		0.80512	0.998327		0.0236915	0.998327		1.56724	2.73842	1.59319
ENSDARG00000002745	tdh		-0.0475963	0.998327		-0.170865	0.998327		58.8576	56.9475	52.2838
ENSDARG00000002748	sema6d		-0.187767	0.998327		0.283649	0.998327		2.99961	2.63355	3.65133
ENSDARG00000002750	phf20a		-0.132071	0.998327		-0.175614	0.998327		4.69743	4.2865	4.15906
ENSDARG00000002754	pdcd2l		0.128753	0.998327		0.229693	0.998327		6.60095	7.21714	7.74018
ENSDARG00000002758	dedd1		0.30967	0.998327		0.534588	0.654949		18.5994	23.0525	26.9417
ENSDARG00000002760	gdf5		NOTEST	NOTEST		NOTEST	NOTEST		0	0.064014	0.108129
ENSDARG00000002764	miox		-0.202051	0.998327		-0.0445933	0.998327		11.9423	10.3816	11.5788
ENSDARG00000002768	pvalb2		-0.0176076	0.998327		-0.175639	0.998327		4794.09	4735.94	4244.57
ENSDARG00000002771	SLC4A5 (1 of 2)		NOTEST	NOTEST		NOTEST	NOTEST		0.0620809	0.19026	0.0652728
ENSDARG00000002773	htr1fa		NOTEST	NOTEST		NOTEST	NOTEST		0.0672671	0.203147	0.0762471
ENSDARG00000002779	pdx1		0.481522	0.998327		0.511989	0.998327		1.85486	2.58978	2.64505
ENSDARG00000002787	tle3a		-0.0160212	0.998327		0.0321482	0.998327		29.9691	29.6381	30.6444
ENSDARG00000002790	ap2m1a		0.0974928	0.998327		0.197017	0.998327		113.898	121.861	130.564
ENSDARG00000002791	atp1a1a.1		0.249198	0.998327		0.232904	0.998327		146.441	174.052	172.098
ENSDARG00000002792	arcn1a		-0.0126571	0.998327		-0.219442	0.998327		35.4877	35.1777	30.4803
ENSDARG00000002794	RNF14 (1 of 5)		0.972928	0.998327		1.06831	0.998327		0.457146	0.897296	0.958624
ENSDARG00000002795	meis3		0.0441951	0.998327		0.0801732	0.998327		31.9921	32.9873	33.8203
ENSDARG00000002797	BX908804.1		NOTEST	NOTEST		NOTEST	NOTEST		0	0	0.0966006
ENSDARG00000002798	cog8		-0.145389	0.998327		-0.0925016	0.998327		6.07287	5.4907	5.69571
ENSDARG00000002816	rasgrf2b		NOTEST	NOTEST		NOTEST	NOTEST		0	0	0
ENSDARG00000002826	cep57l1		-0.435325	0.998327		-0.515991	0.934973		14.0059	10.3578	9.79451
ENSDARG00000002830	trmt2a		0.261964	0.998327		-0.0905973	0.998327		7.94991	9.53281	7.46603
ENSDARG00000002831	col4a4		-0.129647	0.998327		-0.929849	0.998327		3.86187	3.52996	2.02715
ENSDARG00000002840	si:dkey-28b4.8		0.0600114	0.998327		-0.020653	0.998327		7.52545	7.84508	7.41848
ENSDARG00000002847	fndc1		-1.3793	0.546075		-0.742808	0.998327		1.19589	0.459708	0.714636
ENSDARG00000002872	zgc:113210		-0.390477	0.998327		-0.153856	0.998327		6.77219	5.16635	6.08715
ENSDARG00000002877	reps1		0.28047	0.998327		0.443693	0.866025		8.09424	9.83119	11.0088
ENSDARG00000002880	ccdc132		0.0763086	0.998327		0.257901	0.998327		4.30035	4.53393	5.14209
ENSDARG00000002894	aven		0.26334	0.998327		0.131433	0.998327		17.2347	20.6861	18.8786
ENSDARG00000002897	INPP1		0.29388	0.998327		0.211985	0.998327		3.37259	4.13457	3.90641
ENSDARG00000002909	tjp3		0.122321	0.998327		0.138877	0.998327		22.9015	24.9279	25.2156
ENSDARG00000002912	adipor1a		0.0164828	0.998327		0.0976195	0.998327		13.7732	13.9314	14.7374
ENSDARG00000002916	sec31b		-0.608394	0.998327		-0.553826	0.998327		5.63671	3.69727	3.83979
ENSDARG00000002917	gls2b		NOTEST	NOTEST		0.896996	0.998327		0.401679	0.375441	0.748001
ENSDARG00000002933	gbx2		0.0155026	0.998327		0.0206748	0.998327		6.87556	6.94984	6.9748
ENSDARG00000002937	meis1a		0.0722399	0.998327		0.0763348	0.998327		34.373	36.138	36.2407
ENSDARG00000002945	bgnb		0.371121	0.998327		0.431416	0.998327		1.3317	1.72236	1.79587
ENSDARG00000002947	abcd3b		0.336618	0.998327		-0.185539	0.998327		4.1253	5.2094	3.62746
ENSDARG00000002949	ppp6c		-0.0809606	0.998327		-0.105449	0.998327		61.0403	57.7092	56.7379
ENSDARG00000002952	smo		0.090232	0.998327		0.169488	0.998327		15.1576	16.1359	17.0471
ENSDARG00000002956	si:dkey-32n7.4		NOTEST	NOTEST		NOTEST	NOTEST		0.064472	0.0216319	0.109618
ENSDARG00000002959	gpr34b		NOTEST	NOTEST		NOTEST	NOTEST		0	0	0
ENSDARG00000002967	pdap1b		-0.202051	0.998327		-0.527877	0.998327		25.6759	22.3205	17.8082
ENSDARG00000002968	a1cf		-0.0024205	0.998327		-0.329292	0.998327		8.40093	8.38685	6.68653
ENSDARG00000002970	ss18		-0.194193	0.998327		-0.235896	0.998327		65.4615	57.2174	55.5871
ENSDARG00000002971	phc1		-0.053202	0.998327		-0.0098026	0.998327		10.9532	10.5566	10.879
ENSDARG00000002986	gda		NOTEST	NOTEST		NOTEST	NOTEST		0.347151	0.444733	0.536491
ENSDARG00000002988	tnnt2d		-0.373567	0.886483		-0.316551	0.998327		167.165	129.03	134.231
ENSDARG00000002991	cep135		-0.0735153	0.998327		-0.0632614	0.998327		6.9656	6.61955	6.66676
ENSDARG00000002994	itpkca		-0.0160815	0.998327		-0.209164	0.998327		9.95797	9.84759	8.61403
ENSDARG00000003008	prkcea		0.296616	0.998327		0.485433	0.825581		4.20224	5.16145	5.88316
ENSDARG00000003017	zgc:55512		-0.254061	0.998327		-0.375287	0.998327		29.1814	24.4695	22.4975
ENSDARG00000003020	lrrc4.2		0.573354	0.998327		-0.388583	0.998327		1.45172	2.16013	1.10894
ENSDARG00000003021	hdac8		0.0888338	0.998327		0.128387	0.998327		15.5538	16.5416	17.0014
ENSDARG00000003022	limk1b		0.0396192	0.998327		0.259854	0.998327		3.91388	4.02286	4.68632
ENSDARG00000003027	scnm1		0.058746	0.998327		0.000278674	0.999207		4.39926	4.58209	4.40011
ENSDARG00000003032	eif4a1b		0.150916	0.998327		0.0932061	0.998327		190.115	211.08	202.803
ENSDARG00000003035	hspa9		0.226788	0.998327		-0.318858	0.998327		81.1872	95.0074	65.0881
ENSDARG00000003041	CABZ01111496.1		-0.0900821	0.998327		0.52182	0.998327		0.57183	0.537217	0.821013
ENSDARG00000003046	sorbs2a		-0.445022	0.998327		-0.110218	0.998327		1.20875	0.887917	1.11985
ENSDARG00000003054	tacr3l		NOTEST	NOTEST		NOTEST	NOTEST		0.0744063	0.0299582	0.0337358
ENSDARG00000003058	fgfr1op		0.0266886	0.998327		0.0615731	0.998327		22.0814	22.4937	23.0443
ENSDARG00000003061	cd276		0.285629	0.998327		0.208641	0.998327		27.649	33.7025	31.9511
ENSDARG00000003068	gorasp1		0.0497877	0.998327		-0.0558788	0.998327		10.0739	10.4276	9.69116
ENSDARG00000003069	btbd7		NOTEST	NOTEST		NOTEST	NOTEST		0.398542	0.356659	0.418283
ENSDARG00000003077	si:ch73-111m19.2		-0.768822	0.848779		-0.494889	0.998327		7.8816	4.62568	5.59291
ENSDARG00000003081	mybphb		-0.150808	0.998327		-0.243574	0.998327		465.666	419.446	393.325
ENSDARG00000003084	spire2		-0.39658	0.998327		-1.02299	0.759958		0.816768	0.620463	0.401929
ENSDARG00000003085	stambpl1		0.132859	0.998327		0.36772	0.998327		2.09528	2.2974	2.70357
ENSDARG00000003087	ubxn6		0.198852	0.998327		0.471233	0.921731		8.28072	9.50448	11.4795
ENSDARG00000003090	or103-4		NOTEST	NOTEST		NOTEST	NOTEST		0	0	0
ENSDARG00000003091	oclnb		-0.0161631	0.998327		0.11972	0.998327		18.248	18.0447	19.8269
ENSDARG00000003098	kdm5bb		0.0219905	0.998327		0.193135	0.998327		45.8973	46.6022	52.4718
ENSDARG00000003109	rcan1a		0.0801142	0.998327		-0.519846	0.838062		39.3005	41.5446	27.41
ENSDARG00000003113	ada		-0.299874	0.998327		-0.0276162	0.998327		4.41264	3.58449	4.32897
ENSDARG00000003127	zgc:123105		-0.0366597	0.998327		-0.0216011	0.998327		45.1245	43.9923	44.4539
ENSDARG00000003132	apip		-0.129571	0.998327		-0.156391	0.998327		45.8359	41.8987	41.127
ENSDARG00000003142	dachc		-0.191972	0.998327		-0.689104	0.772287		5.63886	4.93631	3.49744
ENSDARG00000003144	pxmp2		0.818898	0.998327		0.0359267	0.998327		2.12371	3.74634	2.17726
ENSDARG00000003145	CLMP		0.231846	0.998327		0.29626	0.998327		0.621958	0.730388	0.763738
ENSDARG00000003146	si:dkey-27m7.4		-0.32768	0.998327		0.152988	0.998327		0.842629	0.671421	0.936894
ENSDARG00000003151	skp1		-0.0482707	0.998327		-0.0808699	0.998327		202.059	195.41	191.044
ENSDARG00000003153	cpsf5		0.112514	0.998327		-0.0944037	0.998327		83.6141	90.3961	78.3179
ENSDARG00000003157	nfkbil1		-0.153737	0.998327		0.051741	0.998327		2.77222	2.49201	2.87345
ENSDARG00000003165	nr2f6b		0.167304	0.998327		0.350987	0.998327		79.1508	88.883	100.952
ENSDARG00000003167	mlst8		0.213216	0.998327		0.00194069	0.998327		11.6349	13.488	11.6506
ENSDARG00000003169	magi1b		0.267576	0.998327		0.31448	0.998327		38.9873	46.9323	48.4832
ENSDARG00000003175	stx5al		-0.258284	0.998327		-0.0756681	0.998327		14.2056	11.877	13.4797
ENSDARG00000003181	sult1st4		-0.0385927	0.998327		-0.826874	0.998327		9.45541	9.20583	5.33048
ENSDARG00000003189	psmd1		0.0229476	0.998327		0.0125545	0.998327		94.6476	96.1651	95.4748
ENSDARG00000003193	rassf7b		-0.0377436	0.998327		0.157804	0.998327		10.161	9.89863	11.3355
ENSDARG00000003197	wdr21		0.215904	0.998327		0.418943	0.998327		11.3476	13.1794	15.1711
ENSDARG00000003200	foxm1		-0.0509801	0.998327		0.222134	0.998327		18.6091	17.963	21.7067
ENSDARG00000003203	rhcga		NOTEST	NOTEST		NOTEST	NOTEST		0.139148	0.0840368	0.354322
ENSDARG00000003205	ngly1		0.0555316	0.998327		0.019974	0.998327		10.2016	10.6019	10.3438
ENSDARG00000003206	chchd6a		-1.35323	0.0152503		-0.565467	0.998327		11.0478	4.32425	7.46538
ENSDARG00000003207	mterf3		0.268813	0.998327		-0.59782	0.998327		8.41644	10.1403	5.56118
ENSDARG00000003208	pomk		0.131789	0.998327		0.426693	0.998327		1.40938	1.54419	1.89442
ENSDARG00000003209	si:ch73-129a22.11		NOTEST	NOTEST		NOTEST	NOTEST		0	0	0
ENSDARG00000003210	ANO2 (1 of 3)		NOTEST	NOTEST		NOTEST	NOTEST		0.178239	0.174359	0.388568
ENSDARG00000003213	naa15a		0.00467996	0.998327		-0.143648	0.998327		49.7062	49.8677	44.9954
ENSDARG00000003216	anxa2a		-0.0886886	0.998327		0.128898	0.998327		101.301	95.2614	110.769
ENSDARG00000003217	urb2		-0.0415339	0.998327		-0.397508	0.998327		7.27941	7.07283	5.5263
ENSDARG00000003219	bin2a		-0.281032	0.998327		0.163455	0.998327		8.486	6.98399	9.50403
ENSDARG00000003229	gdf9		NOTEST	NOTEST		NOTEST	NOTEST		0	0	0.0653529
ENSDARG00000003235	nup88		0.00621522	0.998327		-0.150475	0.998327		22.0893	22.1847	19.9015
ENSDARG00000003244	gbp3		-0.00885859	0.998327		-0.0420129	0.998327		5.75107	5.71587	5.58601
ENSDARG00000003250	pik3cd		NOTEST	NOTEST		NOTEST	NOTEST		0.220858	0.155617	0.325445
ENSDARG00000003251	zbtb22b		0.144805	0.998327		0.272413	0.998327		1.40251	1.55059	1.69399
ENSDARG00000003257	zgc:101559		0.260347	0.998327		0.0278841	0.998327		3.26389	3.90938	3.32758
ENSDARG00000003259	lox		NOTEST	NOTEST		NOTEST	NOTEST		0.102668	0	0.0775759
ENSDARG00000003269	clcn3		0.171304	0.998327		-0.110188	0.998327		10.3359	11.639	9.57583
ENSDARG00000003270	dhps		-0.291416	0.998327		-0.438225	0.998327		20.4946	16.7461	15.1259
ENSDARG00000003281	pik3ip1		-0.151343	0.998327		0.631994	0.454125		7.39947	6.66258	11.467
ENSDARG00000003287	wdr12		0.374909	0.998327		0.0359825	0.998327		16.2047	21.0136	16.614
ENSDARG00000003290	dab1b		NOTEST	NOTEST		NOTEST	NOTEST		0.397494	0.442295	0.557102
ENSDARG00000003293	sox9a		0.0180763	0.998327		0.252104	0.998327		17.013	17.2275	20.2615
ENSDARG00000003303	stc1		NOTEST	NOTEST		NOTEST	NOTEST		0	0	0.0787802
ENSDARG00000003307	stx16		-0.0684084	0.998327		-0.012825	0.998327		6.70627	6.3957	6.64692
ENSDARG00000003308	emc2		-0.127338	0.998327		-0.118777	0.998327		78.3972	71.7741	72.2013
ENSDARG00000003311	pank2		0.0302208	0.998327		0.123174	0.998327		9.588	9.79096	10.4426
ENSDARG00000003313	EPS8L1 (1 of 2)		-0.1045	0.998327		0.14852	0.998327		3.06128	2.84738	3.39322
ENSDARG00000003320	fam91a1		-0.115319	0.998327		-0.216756	0.998327		7.589	7.006	6.53032
ENSDARG00000003326	cacng5a		NOTEST	NOTEST		NOTEST	NOTEST		0.293927	0.296294	0.420202
ENSDARG00000003328	fam178a		-0.0957087	0.998327		-0.00669933	0.998327		4.3577	4.07799	4.33751
ENSDARG00000003344	trpc2b		NOTEST	NOTEST		NOTEST	NOTEST		0.0978139	0.131276	0.110872
ENSDARG00000003373	commd2		0.121564	0.998327		0.288392	0.998327		22.8516	24.8605	27.9081
ENSDARG00000003375	gng12a		-0.219574	0.998327		-0.153868	0.998327		14.4534	12.4128	12.9912
ENSDARG00000003380	PAOX		0.0636863	0.998327		0.44782	0.998327		1.5985	1.67064	2.18032
ENSDARG00000003381	si:ch211-266g18.6		-0.813048	0.795893		-0.0554191	0.998327		4.74513	2.70082	4.56631
ENSDARG00000003382	cwc25		-0.0855842	0.998327		0.175518	0.998327		17.306	16.3092	19.5448
ENSDARG00000003383	asb8		-0.428615	0.998327		-0.125077	0.998327		9.05799	6.72986	8.30577
ENSDARG00000003395	col4a3		0.237464	0.998327		-0.125513	0.998327		1.18275	1.39436	1.0842
ENSDARG00000003398	rbpja		0.0444409	0.998327		0.15824	0.998327		8.56798	8.83601	9.56122
ENSDARG00000003399	fgf8a		0.0503408	0.998327		-0.259919	0.998327		4.21147	4.36102	3.51715
ENSDARG00000003403	tenm1		0.182789	0.998327		0.0322022	0.998327		1.2774	1.44995	1.30623
ENSDARG00000003411	foxa2		-0.257126	0.998327		0.0218794	0.998327		11.3578	9.50366	11.5313
ENSDARG00000003414	capslb		0.725661	0.998327		0.765745	0.998327		0.84229	1.39286	1.4321
ENSDARG00000003420	chrna5		0.0392765	0.998327		-0.120387	0.998327		4.87001	5.00442	4.48012
ENSDARG00000003421	igf2bp2a		-0.402792	0.998327		-0.286942	0.998327		0.763901	0.577809	0.626122
ENSDARG00000003429	hnrpdl		0.0866182	0.998327		-0.0924727	0.998327		355.575	377.577	333.499
ENSDARG00000003444	dhrs7		0.136734	0.998327		0.235749	0.998327		10.2772	11.2989	12.1016
ENSDARG00000003446	ippk		-0.167631	0.998327		-0.0908475	0.998327		7.49664	6.67428	7.03913
ENSDARG00000003449	pde10a		NOTEST	NOTEST		NOTEST	NOTEST		0.0592101	0.0396585	0.0522093
ENSDARG00000003462	fech		-0.064547	0.998327		-0.234255	0.998327		2.67133	2.55445	2.27096
ENSDARG00000003469	neurod4		-0.248223	0.998327		-0.26686	0.998327		88.2801	74.3259	73.3719
ENSDARG00000003475	sult1st5		-0.0470935	0.998327		0.844138	0.998327		1.17067	1.13308	2.10159
ENSDARG00000003486	ppp1caa		-0.00769015	0.998327		-0.0628494	0.998327		55.4096	55.115	53.0475
ENSDARG00000003487	nup93		0.173628	0.998327		0.129478	0.998327		44.1053	49.746	48.2467
ENSDARG00000003495	madd		0.0850046	0.998327		0.221569	0.998327		5.1948	5.51008	6.05714
ENSDARG00000003512	anks1b		0.0528602	0.998327		0.433831	0.998327		8.37526	8.68781	11.3134
ENSDARG00000003517	impa1		-0.244887	0.998327		-0.0979038	0.998327		18.4504	15.5699	17.2398
ENSDARG00000003519	aprt		-0.272993	0.998327		-0.372716	0.998327		17.0836	14.1384	13.1941
ENSDARG00000003520	tbc1d14		-0.597851	0.998327		-0.134945	0.998327		2.09697	1.38555	1.90972
ENSDARG00000003523	itln3		NOTEST	NOTEST		NOTEST	NOTEST		0.227377	0.171653	0.0954086
ENSDARG00000003526	psma5		-0.0280327	0.998327		0.0420169	0.998327		174.637	171.276	179.798
ENSDARG00000003527	mak16		-0.405153	0.998327		-0.368993	0.998327		47.2514	35.6822	36.5878
ENSDARG00000003531	tcea1		-0.153085	0.998327		-0.327479	0.998327		74.8327	67.2989	59.6363
ENSDARG00000003533	col8a1b		NOTEST	NOTEST		NOTEST	NOTEST		0.119581	0.220674	0.135545
ENSDARG00000003544	adarb1b		-0.70104	0.998327		-0.819217	0.998327		0.867509	0.53363	0.49166
ENSDARG00000003553	gnrhr2		NOTEST	NOTEST		NOTEST	NOTEST		0	0	0
ENSDARG00000003564	dohh		0.0781663	0.998327		-0.00417487	0.998327		33.4627	35.3258	33.366
ENSDARG00000003570	hsp90b1		-0.355198	0.964126		-0.799371	0.0152503		198.734	155.363	114.193
ENSDARG00000003573	dctn5		-0.113328	0.998327		-0.575366	0.563744		28.4413	26.2926	19.0874
ENSDARG00000003576	klhl32		0.0131649	0.998327		0.00634777	0.998327		3.73832	3.77258	3.7548
ENSDARG00000003584	pla2g7		-0.276202	0.998327		0.12181	0.998327		10.8652	8.97203	11.8224
ENSDARG00000003592	surf1		0.17791	0.998327		0.138327	0.998327		17.4042	19.6884	19.1556
ENSDARG00000003599	rpl3		0.168999	0.998327		0.0202341	0.998327		2124.06	2388.04	2154.06
ENSDARG00000003607	nr2f6a		0.122175	0.998327		0.189196	0.998327		29.8878	32.5291	34.0759
ENSDARG00000003615	slc26a3.2		NOTEST	NOTEST		NOTEST	NOTEST		0.066114	0.11712	0.0749402
ENSDARG00000003616	arih1		0.025755	0.998327		0.0462805	0.998327		12.8082	13.0389	13.2258
ENSDARG00000003631	clockb		-0.472481	0.998327		0.0724973	0.998327		4.87425	3.51299	5.12544
ENSDARG00000003632	zgc:172270		NOTEST	NOTEST		0.765745	0.998327		0.53253	0.446693	0.905434
ENSDARG00000003635	atp6v1e1a		-0.246047	0.998327		-0.167827	0.998327		8.483	7.15289	7.55141
ENSDARG00000003641	tfg		-0.0948995	0.998327		-0.301927	0.998327		68.5963	64.2293	55.6432
ENSDARG00000003642	zfyve19		0.0391743	0.998327		-0.0169068	0.998327		8.69276	8.93204	8.59149
ENSDARG00000003655	tmem59l		-0.166488	0.998327		-0.0641455	0.998327		17.3467	15.456	16.5923
ENSDARG00000003675	cryl1		-0.479339	0.938054		-0.449073	0.998327		18.028	12.9316	13.2058
ENSDARG00000003680	runx1t1		-0.248578	0.998327		-0.142274	0.998327		9.80239	8.25092	8.88185
ENSDARG00000003681	eif5		-0.0570397	0.998327		-0.201602	0.998327		148.767	143	129.365
ENSDARG00000003684	obsl1a		0.208637	0.998327		0.044444	0.998327		6.61605	7.64548	6.82304
ENSDARG00000003693	hars		0.149515	0.998327		-0.134901	0.998327		92.3257	102.407	84.084
ENSDARG00000003695	vdac3		-0.0211219	0.998327		-0.108008	0.998327		318.395	313.767	295.429
ENSDARG00000003697	slc5a8l		-0.133731	0.998327		-0.0822428	0.998327		1.13698	1.03632	1.07397
ENSDARG00000003699	atp7a		-0.00889126	0.998327		0.211136	0.998327		2.16392	2.15062	2.50495
ENSDARG00000003701	cldng		-0.321801	0.998327		-1.28252	0.998327		1.38355	1.10694	0.568745
ENSDARG00000003705	prnprs3		-0.0663638	0.998327		0.0285065	0.998327		13.9276	13.3014	14.2055
ENSDARG00000003706	ryr2b		NOTEST	NOTEST		NOTEST	NOTEST		0.156368	0.134378	0.138714
ENSDARG00000003732	mitfa		0.191767	0.998327		0.290562	0.998327		5.4542	6.22958	6.67112
ENSDARG00000003749	polb		-0.145751	0.998327		-0.282911	0.998327		60.5566	54.7376	49.7733
ENSDARG00000003750	pfas		0.131873	0.998327		0.115311	0.998327		46.7086	51.1793	50.5951
ENSDARG00000003751	lats1		0.0255373	0.998327		0.0523084	0.998327		3.56939	3.63313	3.70118
ENSDARG00000003754	tspan2a		0.451906	0.998327		0.2325	0.998327		4.98934	6.82466	5.86183
ENSDARG00000003757	cnpy1		-0.0102435	0.998327		-0.312411	0.998327		23.9175	23.7483	19.2607
ENSDARG00000003769	tada2b		0.105378	0.998327		-0.186949	0.998327		3.97482	4.27602	3.49173
ENSDARG00000003776	pip4k2aa		0.0836127	0.998327		0.0480277	0.998327		6.14038	6.50676	6.34823
ENSDARG00000003779	ctnnd2b		0.446012	0.998327		0.623892	0.964126		11.7772	16.0437	18.1489
ENSDARG00000003789	dennd5b		-0.318355	0.998327		-0.206664	0.998327		20.253	16.2425	17.55
ENSDARG00000003795	IDH2		-0.198032	0.998327		-0.265311	0.998327		352.3	307.114	293.121
ENSDARG00000003797	asb2a.1		0.861274	0.998327		0.28215	0.998327		8.65227	15.7181	10.5212
ENSDARG00000003803	LHX3		-0.798037	0.998327		1.10686	0.543541		1.68143	0.967043	3.62141
ENSDARG00000003808	aqp3a		-0.0168726	0.998327		4.89139e-05	0.998787		81.0908	80.1479	81.0935
ENSDARG00000003811	plxnb2a		-0.115731	0.998327		0.0938233	0.998327		13.002	11.9997	13.8756
ENSDARG00000003818	prkag1		-0.0683016	0.998327		-0.222429	0.998327		16.5884	15.8214	14.2183
ENSDARG00000003820	nr1d2a		0.337854	0.998327		0.483345	0.998327		1.31285	1.65928	1.83534
ENSDARG00000003822	ankrd16		-0.436392	0.998327		0.193001	0.998327		4.76146	3.51862	5.44301
ENSDARG00000003827	snapc1b		-0.225635	0.998327		-0.294148	0.998327		15.3093	13.0928	12.4856
ENSDARG00000003829	galnt2		-0.146487	0.998327		-0.163171	0.998327		9.70717	8.76992	8.66909
ENSDARG00000003835	stom		0.0264808	0.998327		0.192374	0.998327		36.8009	37.4826	42.0502
ENSDARG00000003841	usb1		0.0431367	0.998327		-0.207989	0.998327		3.96676	4.08716	3.4342
ENSDARG00000003845	chm		-0.19218	0.998327		0.116653	0.998327		9.07004	7.93884	9.83388
ENSDARG00000003846	mrpl21		-0.133418	0.998327		-0.424938	0.998327		31.8664	29.0516	23.7364
ENSDARG00000003854	acsl1b		-0.109465	0.998327		-0.331937	0.998327		16.8074	15.5793	13.353
ENSDARG00000003860	cbx3a		0.0981048	0.998327		-0.140183	0.998327		237.356	254.058	215.378
ENSDARG00000003865	pard6b		1.23185	0.998327		0.917749	0.998327		0.869881	2.04307	1.64335
ENSDARG00000003866	tm9sf2		0.0321584	0.998327		-0.0689718	0.998327		56.8549	58.1365	54.2008
ENSDARG00000003867	cdk20		-0.313121	0.998327		-1.58237	0.998327		1.01567	0.817508	0.339164
ENSDARG00000003869	decr1		-0.185848	0.998327		0.0376961	0.998327		19.0546	16.7516	19.5591
ENSDARG00000003872	ccdc102a		0.178105	0.998327		-0.000328718	0.998328		8.96293	10.1406	8.96089
ENSDARG00000003877	pbrm1		-0.100459	0.998327		-0.278192	0.998327		2.42183	2.25893	1.9971
ENSDARG00000003899	zdhhc23b		0.542886	0.998327		-0.312257	0.998327		1.39042	2.02568	1.11982
ENSDARG00000003900	si:dkeyp-111e5.4		NOTEST	NOTEST		NOTEST	NOTEST		0.101729	0.277053	0.129382
ENSDARG00000003902	ctsl.1		-1.47609	0.998327		-0.228974	0.998327		0.621868	0.223537	0.530604
ENSDARG00000003903	hapln2		NOTEST	NOTEST		NOTEST	NOTEST		0.122211	0	0.138527
ENSDARG00000003904	sycp1		0.0094536	0.998327		0.0255047	0.998327		0.827202	0.83264	0.841956
ENSDARG00000003909	ftr01		NOTEST	NOTEST		NOTEST	NOTEST		0.0309688	0.0311724	0
ENSDARG00000003910	med13b		0.181263	0.998327		0.0857867	0.998327		7.36671	8.35294	7.81804
ENSDARG00000003920	setb		0.0374987	0.998327		-0.181047	0.998327		357.526	366.941	315.36
ENSDARG00000003925	cx28.6		0.314308	0.998327		0.263245	0.998327		1.47176	1.83001	1.76637
ENSDARG00000003927	cldn12		0.0383588	0.998327		0.00201957	0.998327		18.4707	18.9683	18.4965
ENSDARG00000003931	cndp2		-0.302828	0.998327		-0.186883	0.998327		19.5869	15.8783	17.2071
ENSDARG00000003934	nxnl2		-0.189855	0.998327		0.180783	0.998327		2.25797	1.97955	2.55941
ENSDARG00000003938	rpa1		-0.00767599	0.998327		-0.126546	0.998327		98.1203	97.5996	89.8803
ENSDARG00000003940	mtfr1l		0.0216656	0.998327		-0.268401	0.998327		32.7882	33.2843	27.222
ENSDARG00000003941	rrs1		-0.0130388	0.998327		-0.529855	0.454125		25.6827	25.4516	17.7885
ENSDARG00000003944	NMUR1 (1 of 2)		NOTEST	NOTEST		NOTEST	NOTEST		0	0	0
ENSDARG00000003952	pfn2		-0.166138	0.998327		-0.178287	0.998327		256.664	228.745	226.827
ENSDARG00000003961	parp3		-0.444661	0.998327		0.0335067	0.998327		5.74914	4.22422	5.88423
ENSDARG00000003963	traf4a		0.095053	0.998327		0.249233	0.998327		12.1525	12.9801	14.4441
ENSDARG00000003965	tlx1		-0.0494401	0.998327		0.180783	0.998327		1.35287	1.30729	1.53348
ENSDARG00000003968	zgc:162969		NOTEST	NOTEST		NOTEST	NOTEST		0.169289	0	0.0962368
ENSDARG00000003970	trim35-13		0.34066	0.998327		-0.381096	0.998327		1.25723	1.59208	0.965371
ENSDARG00000003971	isl2a		-0.0963719	0.998327		0.0657781	0.998327		16.6603	15.5838	17.4375
ENSDARG00000003973	chordc1a		-0.0513004	0.998327		-0.71869	0.558855		9.00422	8.68967	5.4714
ENSDARG00000003974	spoplb		0.0148818	0.998327		0.00866248	0.998327		20.8316	21.0476	20.957
ENSDARG00000003977	zgc:153896		0.231846	0.998327		-0.131161	0.998327		0.661058	0.776304	0.603609
ENSDARG00000003984	LTN1		0.0643572	0.998327		-0.155766	0.998327		6.65481	6.95839	5.97372
ENSDARG00000003989	crhr1		NOTEST	NOTEST		NOTEST	NOTEST		0.0278891	0.022458	0.0252898
ENSDARG00000003991	fhl2b		0.0215355	0.998327		-1.14781	0.998327		0.868671	0.881735	0.392039
ENSDARG00000003994	syt9a		-0.049925	0.998327		-0.158704	0.998327		2.92487	2.82538	2.62018
ENSDARG00000003998	phyhipla		-0.183192	0.998327		0.0876752	0.998327		0.65843	0.579913	0.699685
ENSDARG00000004015	adcyap1a		-0.33847	0.998327		0.0738677	0.998327		0.697811	0.551885	0.734471
ENSDARG00000004017	spag1a		-0.149244	0.998327		-0.299843	0.998327		7.10235	6.40435	5.76953
ENSDARG00000004018	CHST13		0.253872	0.998327		-0.318023	0.998327		3.3947	4.04786	2.72312
ENSDARG00000004023	isl1		-0.00554114	0.998327		0.15281	0.998327		17.6197	17.5522	19.5884
ENSDARG00000004034	arhgdig		0.0320073	0.998327		0.080293	0.998327		35.0231	35.8088	37.0276
ENSDARG00000004037	cog2		0.0132652	0.998327		0.203503	0.998327		7.58625	7.65633	8.7355
ENSDARG00000004046	phf6		0.0740047	0.998327		-0.0848377	0.998327		17.9232	18.8666	16.8996
ENSDARG00000004049	marcksa		0.059587	0.998327		-0.243124	0.998327		34.639	36.0996	29.2669
ENSDARG00000004051	CR354540.1		-1.82705	0.878743		-1.87811	0.853362		0.65723	0.185234	0.178793
ENSDARG00000004055	uhrf1bp1l		-0.197276	0.998327		-0.115428	0.998327		2.60599	2.27293	2.40561
ENSDARG00000004059	galk2		-0.177279	0.998327		0.396252	0.998327		1.77499	1.56975	2.33604
ENSDARG00000004060	bhlhe40		0.113156	0.998327		0.40286	0.715378		41.1609	44.5193	54.4199
ENSDARG00000004074	bach2b		0.338824	0.998327		0.526032	0.804767		3.28578	4.15561	4.73141
ENSDARG00000004078	acsl4a		0.123266	0.998327		-0.0244422	0.998327		18.9734	20.6658	18.6547
ENSDARG00000004082	cx39.9		0.266983	0.998327		0.182014	0.998327		19.6725	23.6717	22.3178
ENSDARG00000004094	acsbg2		0.213033	0.998327		0.214602	0.998327		25.8379	29.9493	29.9819
ENSDARG00000004105	tie1		0.0094536	0.998327		0.100293	0.998327		3.40114	3.4235	3.64599
ENSDARG00000004109	CABZ01059909.1		NOTEST	NOTEST		NOTEST	NOTEST		0	0	0
ENSDARG00000004111	esr1		NOTEST	NOTEST		NOTEST	NOTEST		0.117834	0.0847175	0.114482
ENSDARG00000004114	tti1		0.203395	0.998327		0.337966	0.998327		2.21577	2.55125	2.80067
ENSDARG00000004115	mgat4b		0.168344	0.998327		0.0925075	0.998327		5.44918	6.12362	5.81004
ENSDARG00000004130	mvk		-0.0918297	0.998327		-0.147271	0.998327		2.05162	1.9251	1.85253
ENSDARG00000004131	rttn		0.453751	0.998327		-0.0668434	0.998327		3.22333	4.41466	3.07739
ENSDARG00000004132	usp19		-0.207532	0.998327		-0.288342	0.998327		15.451	13.3808	12.6519
ENSDARG00000004141	zgc:92630		0.245894	0.998327		-0.0548453	0.998327		3.11311	3.69161	2.99699
ENSDARG00000004150	grm2a		0.559437	0.998327		0.285963	0.998327		1.05118	1.54912	1.28163
ENSDARG00000004151	rab23		0.203832	0.998327		0.338324	0.998327		4.31389	4.96854	5.45399
ENSDARG00000004154	orai1b		-0.25848	0.998327		-0.379932	0.998327		2.94346	2.46064	2.26197
ENSDARG00000004158	tmem63c		0.012548	0.998327		0.122697	0.998327		0.941651	0.949877	1.02524
ENSDARG00000004160	reep3b		0.116867	0.998327		0.267015	0.998327		28.06	30.4276	33.765
ENSDARG00000004161	ik		-0.004076	0.998327		0.0453428	0.998327		47.7112	47.5766	49.2346
ENSDARG00000004167	zgc:110366		0.190351	0.998327		0.00252158	0.998327		8.28408	9.45248	8.29857
ENSDARG00000004169	stmn1a		0.177341	0.998327		0.112126	0.998327		284.068	321.223	307.026
ENSDARG00000004171	rabac1		-0.0678864	0.998327		-0.17	0.998327		19.0606	18.1844	16.9419
ENSDARG00000004173	copa		-0.00407134	0.998327		0.0116152	0.998327		73.3221	73.1154	73.9148
ENSDARG00000004174	cnot1		-0.126746	0.998327		-0.0183976	0.998327		54.1569	49.602	53.4706
ENSDARG00000004176	ulk4		0.11962	0.998327		0.0444754	0.998327		1.6246	1.76505	1.67547
ENSDARG00000004177	fam169ab		0.680831	0.998327		1.18078	0.599317		1.01934	1.63406	2.31083
ENSDARG00000004184	nf1b		-0.0253422	0.998327		-0.00675144	0.998327		2.5245	2.48055	2.51272
ENSDARG00000004187	DNAJB5 (1 of 2)		0.299348	0.998327		-0.115162	0.998327		0.81478	1.00266	0.752269
ENSDARG00000004189	cbx1a		-0.655832	0.998327		-0.879703	0.998327		144.162	91.5009	78.349
ENSDARG00000004196	tnfsf10l		0.261333	0.998327		0.0572944	0.998327		5.34856	6.41071	5.56524
ENSDARG00000004199	spam1		0.0323732	0.998327		-0.288782	0.998327		8.81474	9.01478	7.21568
ENSDARG00000004204	efhc2		0.448339	0.998327		0.180784	0.998327		1.10287	1.50483	1.25011
ENSDARG00000004211	ccdc106a		-0.114511	0.998327		-0.0765151	0.998327		20.9448	19.3466	19.8629
ENSDARG00000004218	rnd1l		0.249636	0.998327		0.23684	0.998327		10.1591	12.0783	11.9716
ENSDARG00000004219	SLC6A3		0.776196	0.998327		NOTEST	NOTEST		0.416346	0.713038	0.330625
ENSDARG00000004227	pde3a		-0.547865	0.998327		0.160444	0.998327		1.34514	0.920118	1.50337
ENSDARG00000004232	dlb		-0.0510669	0.998327		0.00634254	0.998327		101.219	97.6984	101.665
ENSDARG00000004243	asic4b		NOTEST	NOTEST		NOTEST	NOTEST		0	0	0
ENSDARG00000004246	slit2		0.00333524	0.998327		0.140906	0.998327		10.8808	10.906	11.9971
ENSDARG00000004251	dhfr		-0.20237	0.998327		-0.369739	0.998327		16.9956	14.7713	13.1533
ENSDARG00000004256	wnt11		0.179379	0.998327		-0.186949	0.998327		3.40014	3.85031	2.98689
ENSDARG00000004260	cul5b		NOTEST	NOTEST		NOTEST	NOTEST		0.257404	0.18899	0.32581
ENSDARG00000004261	tmed9		-0.166744	0.998327		-0.37952	0.828803		90.2021	80.3567	69.3378
ENSDARG00000004262	cyp46a1.2		-0.0831387	0.998327		0.144456	0.998327		1.97498	1.86438	2.18297
ENSDARG00000004270	atl3		0.529957	0.998327		0.196025	0.998327		12.1986	17.6134	13.974
ENSDARG00000004274	zgc:112496		-0.366413	0.998327		-0.377948	0.998327		6.89977	5.35221	5.30959
ENSDARG00000004280	seh1l		0.316754	0.998327		0.337799	0.998327		36.3987	45.3355	46.0017
ENSDARG00000004282	zgc:77375		1.11908	0.998327		0.576712	0.998327		0.76999	1.67248	1.1484
ENSDARG00000004291	hecw1b		-0.120427	0.998327		0.0509027	0.998327		1.92061	1.7668	1.98958
ENSDARG00000004296	ambp		-0.188886	0.998327		-0.124413	0.998327		129.811	113.881	119.085
ENSDARG00000004297	irf2bpl		-0.210525	0.998327		0.0538324	0.998327		27.2724	23.5694	28.3092
ENSDARG00000004301	rhogb		-0.174971	0.998327		-0.00364162	0.998327		2.33723	2.07029	2.33134
ENSDARG00000004302	slc45a1		-0.146504	0.998327		0.28431	0.998327		1.56394	1.41292	1.90461
ENSDARG00000004305	vangl1		-0.438005	0.998327		-0.141145	0.998327		3.90737	2.88425	3.5432
ENSDARG00000004306	klhl18		0.657742	0.789955		0.325833	0.998327		2.96215	4.67313	3.71273
ENSDARG00000004307	lypd6		0.0520979	0.998327		0.0447214	0.998327		5.28835	5.48281	5.45484
ENSDARG00000004308	fam8a1		-0.0121333	0.998327		-0.287604	0.998327		6.99305	6.93448	5.72913
ENSDARG00000004311	ldlrap1a		-0.0936984	0.998327		0.127756	0.998327		12.0031	11.2483	13.1145
ENSDARG00000004318	cbwd		-0.375571	0.998327		-0.238593	0.998327		12.5544	9.67697	10.6408
ENSDARG00000004322	ush1ga		NOTEST	NOTEST		NOTEST	NOTEST		0.405994	0.136221	0.20453
ENSDARG00000004325	casp9		-0.243642	0.998327		0.749067	0.636414		3.10635	2.62365	5.22085
ENSDARG00000004328	LIN28A (1 of 2)		-0.0760685	0.998327		0.0859815	0.998327		5.7875	5.49025	6.14291
ENSDARG00000004336	exoc4		0.0744011	0.998327		0.140082	0.998327		7.53971	7.93874	8.30852
ENSDARG00000004343	nelfe		-0.036866	0.998327		-0.213601	0.998327		25.9184	25.2645	22.3516
ENSDARG00000004358	gnb3a		NOTEST	NOTEST		NOTEST	NOTEST		0.249163	0.376201	0.141213
ENSDARG00000004363	lhfp		0.211288	0.998327		0.138692	0.998327		8.91494	10.321	9.81451
ENSDARG00000004372	fmnl3		-0.106491	0.998327		0.198899	0.998327		7.63347	7.0903	8.76186
ENSDARG00000004377	ppp1r13ba		-0.581552	0.998327		-0.350644	0.998327		19.5503	13.0644	15.332
ENSDARG00000004378	yrk		-0.500545	0.998327		-0.61512	0.998327		9.95604	7.03733	6.50006
ENSDARG00000004386	si:dkey-153k10.9		0.07297	0.998327		0.131971	0.998327		7.71146	8.11153	8.45013
ENSDARG00000004392	hdr		0.0112526	0.998327		0.125675	0.998327		4.36109	4.39524	4.75803
ENSDARG00000004396	b3gnt5b		0.5176	0.998327		-0.453089	0.998327		1.5307	2.1913	1.11814
ENSDARG00000004402	elovl6		-0.601774	0.998327		-0.405394	0.998327		19.5193	12.8621	14.7376
ENSDARG00000004405	snx10a		1.10781	0.178945		1.17509	0.0874116		2.7837	5.99939	6.28582
ENSDARG00000004406	spra		-0.114805	0.998327		0.0867395	0.998327		4.73835	4.3759	5.03197
ENSDARG00000004415	tcf7l2		-0.0315841	0.998327		-0.169034	0.998327		16.8071	16.4431	14.9488
ENSDARG00000004427	dpy30		-0.0884209	0.998327		-0.116154	0.998327		152.562	143.493	140.761
ENSDARG00000004433	btk		-0.0439857	0.998327		-0.208259	0.998327		1.16548	1.13048	1.00881
ENSDARG00000004436	fam92a1		-0.136583	0.998327		-0.175218	0.998327		10.9768	9.98529	9.72144
ENSDARG00000004445	GRM5 (1 of 2)		NOTEST	NOTEST		NOTEST	NOTEST		0.0804552	0	0.0547175
ENSDARG00000004447	si:dkey-150l7.7		-0.048691	0.998327		0.30619	0.998327		3.56469	3.44639	4.40752
ENSDARG00000004451	tnfrsfa		-0.272946	0.998327		-0.025668	0.998327		6.63508	5.49138	6.51807
ENSDARG00000004452	tardbpl		0.163237	0.998327		0.0534005	0.998327		166.01	185.897	172.27
ENSDARG00000004455	p2rx5		0.220775	0.998327		0.040767	0.998327		5.19084	6.04919	5.33961
ENSDARG00000004459	unc119.2		NOTEST	NOTEST		NOTEST	NOTEST		0.350928	0.353216	0.265163
ENSDARG00000004460	desi2		-0.155855	0.998327		0.00136898	0.998327		12.1347	10.8921	12.1463
ENSDARG00000004470	prkcsh		-0.0797655	0.998327		-0.0727264	0.998327		71.8287	67.9651	68.2975
ENSDARG00000004472	atat1		-0.327428	0.998327		-0.018103	0.998327		4.90502	3.90909	4.84386
ENSDARG00000004473	tbx21		0.179379	0.998327		-0.118777	0.998327		1.2631	1.43033	1.16327
ENSDARG00000004492	pcyt1ab		-0.168768	0.998327		-0.0586217	0.998327		10.0189	8.91281	9.61993
ENSDARG00000004497	tspan33		0.0423634	0.998327		0.45357	0.998327		9.00595	9.27432	12.333
ENSDARG00000004498	xkr8.1		1.20758	0.998327		0.958392	0.998327		0.320806	0.7409	0.623371
ENSDARG00000004502	rcor3		0.357857	0.998327		0.430711	0.998327		2.06342	2.64431	2.78128
ENSDARG00000004517	ppat		-0.00965504	0.998327		-0.362671	0.998327		27.6878	27.5031	21.5334
ENSDARG00000004525	C2H1orf35		0.174361	0.998327		-0.204507	0.998327		5.26743	5.94411	4.57126
ENSDARG00000004527	pin4		-0.243807	0.998327		-0.553604	0.543541		52.5596	44.3873	35.8097
ENSDARG00000004529	zgc:173742		-0.10701	0.998327		-0.0100293	0.998327		0.862691	0.801018	0.856715
ENSDARG00000004532	cobl		-0.0931472	0.998327		-0.322687	0.998327		6.04506	5.66709	4.8335
ENSDARG00000004537	kmt2a		-0.000678521	0.998482		0.149024	0.998327		4.25287	4.25087	4.71567
ENSDARG00000004539	ptgs2a		0.132736	0.998327		0.33746	0.998327		13.0702	14.3298	16.5146
ENSDARG00000004561	prkcg		NOTEST	NOTEST		NOTEST	NOTEST		0	0.033814	0
ENSDARG00000004574	gtf3c2		0.248907	0.998327		0.289573	0.998327		1.29004	1.53297	1.57679
ENSDARG00000004576	plk4		-0.0656807	0.998327		0.0143528	0.998327		11.8336	11.307	11.952
ENSDARG00000004577	zgc:194665		-0.381336	0.998327		-0.00142038	0.998327		2.82976	2.17248	2.82697
ENSDARG00000004580	nmnat2		0.0201008	0.998327		-0.141145	0.998327		9.47321	9.60612	8.5903
ENSDARG00000004581	sel1l		-0.0793557	0.998327		-0.218195	0.998327		14.0911	13.3369	12.1132
ENSDARG00000004586	ntrk1		NOTEST	NOTEST		NOTEST	NOTEST		0.400635	0.313471	0.277197
ENSDARG00000004587	kat5a		-0.0573009	0.998327		0.106059	0.998327		20.8512	20.0393	22.4419
ENSDARG00000004588	sox4a		-0.060723	0.998327		-0.274411	0.998327		60.5977	58.1001	50.1014
ENSDARG00000004592	gpr22		0.0268269	0.998327		-0.14536	0.998327		1.30158	1.32601	1.17683
ENSDARG00000004594	znf800a		-0.135611	0.998327		-0.26124	0.998327		10.1017	9.19539	8.42854
ENSDARG00000004597	lrrc4ba		NOTEST	NOTEST		NOTEST	NOTEST		0.534796	0.248315	0.279886
ENSDARG00000004598	or102-2		NOTEST	NOTEST		NOTEST	NOTEST		0	0	0
ENSDARG00000004616	mtmr2		0.100177	0.998327		0.245215	0.998327		11.7872	12.6347	13.971
ENSDARG00000004618	stx2a		0.039015	0.998327		-0.188905	0.998327		4.04075	4.15152	3.54483
ENSDARG00000004621	gpm6ab		0.142609	0.998327		-0.0590089	0.998327		33.1067	36.5465	31.7799
ENSDARG00000004627	panx3		NOTEST	NOTEST		NOTEST	NOTEST		0.184711	0.0929616	0.0523409
ENSDARG00000004632	egln1b		-0.163391	0.998327		0.16419	0.998327		15.9045	14.2015	17.8215
ENSDARG00000004633	epn3b		NOTEST	NOTEST		NOTEST	NOTEST		0.28168	0.0932556	0.12335
ENSDARG00000004634	osbp		0.0117334	0.998327		-0.32989	0.998327		12.3118	12.4123	9.79522
ENSDARG00000004635	epha7		-0.0617377	0.998327		0.168061	0.998327		2.39369	2.29341	2.68942
ENSDARG00000004636	ccdc9		0.211853	0.998327		0.38554	0.998327		13.9873	16.1998	18.2723
ENSDARG00000004643	cdhr1a		NOTEST	NOTEST		NOTEST	NOTEST		0.105918	0.152311	0.274434
ENSDARG00000004647	spice1		0.647945	0.865001		0.699811	0.745419		2.30994	3.61953	3.75202
ENSDARG00000004648	kctd16a		NOTEST	NOTEST		NOTEST	NOTEST		0.305972	0.231054	0.216965
ENSDARG00000004658	ACTL8		-0.12805	0.998327		0.174622	0.998327		23.7987	21.7774	26.8609
ENSDARG00000004672	ptk2ab		-0.00278904	0.998327		0.21266	0.998327		21.3202	21.279	24.7064
ENSDARG00000004680	dnajb6a		-0.243403	0.998327		-0.144874	0.998327		31.5219	26.6282	28.5103
ENSDARG00000004687	acaa1		NOTEST	NOTEST		NOTEST	NOTEST		0.277128	0.383556	0.549717
ENSDARG00000004692	nabp1a		-0.0589894	0.998327		-0.418047	0.876962		29.9064	28.7083	22.3831
ENSDARG00000004695	six4a		0.174626	0.998327		0.475477	0.944741		6.18339	6.97902	8.59725
ENSDARG00000004696	eefsec		0.113665	0.998327		-0.13172	0.998327		7.72151	8.35446	7.04775
ENSDARG00000004697	rxrgb		0.328826	0.998327		0.326388	0.998327		3.82233	4.80081	4.79271
ENSDARG00000004702	irf2bp2a		-0.0787736	0.998327		0.0314942	0.998327		40.4401	38.2912	41.3326
ENSDARG00000004706	syf2		0.0956925	0.998327		-0.0864171	0.998327		52.4956	56.0956	49.4434
ENSDARG00000004712	tbr1b		0.0443241	0.998327		-0.161137	0.998327		4.89283	5.04548	4.37576
ENSDARG00000004713	mad2l1		-0.0668576	0.998327		-0.240768	0.998327		96.8261	92.4414	81.9434
ENSDARG00000004714	tcf12		-0.0334489	0.998327		0.0914985	0.998327		35.9855	35.1608	38.3417
ENSDARG00000004721	mpp5b		NOTEST	NOTEST		NOTEST	NOTEST		0.0865752	0.174289	0.163555
ENSDARG00000004724	tcea3		0.290154	0.998327		0.396855	0.998327		7.85195	9.60114	10.3382
ENSDARG00000004726	trappc11		0.148835	0.998327		0.185548	0.998327		13.616	15.0957	15.4848
ENSDARG00000004727	cmss1		-0.0730086	0.998327		-0.156252	0.998327		18.5094	17.596	16.6095
ENSDARG00000004735	hnrnpub		0.234797	0.998327		-0.0159663	0.998327		155.528	183.017	153.817
ENSDARG00000004745	lmbr1l		0.000575778	0.998327		-0.112663	0.998327		4.11294	4.11459	3.80398
ENSDARG00000004748	zgc:100868		0.277063	0.998327		0.308785	0.998327		10.0318	12.1558	12.4261
ENSDARG00000004753	mylkb		NOTEST	NOTEST		NOTEST	NOTEST		0.233317	0.155564	0.132248
ENSDARG00000004754	hspa4a		-0.258142	0.998327		-0.971474	0.0152503		63.6964	53.2606	32.4842
ENSDARG00000004757	ybx1		-0.109757	0.998327		-0.165638	0.998327		1479.06	1370.71	1318.64
ENSDARG00000004763	hhla2a.2		1.2021	0.940974		1.07387	0.998327		0.489945	1.12724	1.03137
ENSDARG00000004771	ankrd10b		0.457662	0.998327		0.154363	0.998327		13.7975	18.9483	15.3556
ENSDARG00000004774	wdr36		0.137619	0.998327		0.121889	0.998327		15.6054	17.1673	16.9812
ENSDARG00000004782	fgfr3		0.347184	0.998327		0.341235	0.998327		2.14623	2.73016	2.71893
ENSDARG00000004785	cops2		-0.0209403	0.998327		-0.0690933	0.998327		55.0196	54.2268	52.4467
ENSDARG00000004789	lrp1ba		NOTEST	NOTEST		NOTEST	NOTEST		0	0	0.00730214
ENSDARG00000004794	ccdc146		0.105086	0.998327		0.27457	0.998327		0.600869	0.64627	0.726831
ENSDARG00000004796	mgrn1b		-0.101906	0.998327		0.0598223	0.998327		5.38294	5.01583	5.61084
ENSDARG00000004803	CR759920.1		-0.048018	0.998327		-0.156162	0.998327		75.3031	72.838	67.5777
ENSDARG00000004806	grwd1		0.142907	0.998327		-0.0797115	0.998327		17.1994	18.9903	16.2748
ENSDARG00000004823	asz1		NOTEST	NOTEST		NOTEST	NOTEST		0.39508	0.397678	0.284978
ENSDARG00000004830	flot2a		0.0438165	0.998327		0.0625028	0.998327		175.062	180.46	182.813
ENSDARG00000004836	dnajc5ab		0.0433702	0.998327		0.144426	0.998327		10.2036	10.515	11.2779
ENSDARG00000004840	rassf1		-0.163836	0.998327		-0.077703	0.998327		24.8886	22.2168	23.5836
ENSDARG00000004843	foxp1a		-0.262058	0.998327		0.0312633	0.998327		30.1926	25.1775	30.854
ENSDARG00000004851	hinfp		-0.363008	0.998327		-0.0721711	0.998327		3.15236	2.45109	2.99854
ENSDARG00000004861	esrrga		0.219417	0.998327		0.0355524	0.998327		2.698	3.14118	2.76532
ENSDARG00000004864	FOXR1		NOTEST	NOTEST		NOTEST	NOTEST		0	0	0
ENSDARG00000004866	fam63a		0.0671913	0.998327		0.206954	0.998327		7.87886	8.25449	9.09417
ENSDARG00000004869	penka		-0.253581	0.998327		-0.0822515	0.998327		1.59629	1.33899	1.50783
ENSDARG00000004870	psen1		0.187768	0.998327		-0.0661469	0.998327		30.8842	35.1771	29.5002
ENSDARG00000004871	mst1rb		NOTEST	NOTEST		NOTEST	NOTEST		0.0278121	0.0841442	0.0157322
ENSDARG00000004874	spata6l		0.815901	0.998327		0.177455	0.998327		0.766472	1.3493	0.866793
ENSDARG00000004875	TMC6 (1 of 2)		0.283213	0.998327		0.565979	0.767824		16.0341	19.512	23.7368
ENSDARG00000004877	rock2b		0.107612	0.998327		-0.0512032	0.998327		9.96934	10.7414	9.62172
ENSDARG00000004880	acsm3		0.264267	0.998327		-0.108724	0.998327		1.34059	1.61009	1.24328
ENSDARG00000004889	aga		0.358118	0.998327		0.261514	0.998327		6.27553	8.04368	7.52271
ENSDARG00000004891	pex19		0.412234	0.998327		0.164148	0.998327		22.2119	29.5584	24.8885
ENSDARG00000004898	zp2l2		NOTEST	NOTEST		NOTEST	NOTEST		0	0	0
ENSDARG00000004904	gys2		-0.484934	0.998327		-0.364652	0.998327		4.38547	3.13355	3.40601
ENSDARG00000004906	stip1		-0.114096	0.998327		-0.375554	0.879829		88.8878	82.1289	68.5156
ENSDARG00000004925	immp2l		0.430237	0.998327		0.292616	0.998327		5.52546	7.44531	6.76791
ENSDARG00000004930	lmo7a		-0.162118	0.998327		0.0821776	0.998327		40.6382	36.3188	43.0202
ENSDARG00000004931	slc8a3		-0.0574912	0.998327		-0.624403	0.998327		0.617167	0.593057	0.400349
ENSDARG00000004932	kal1b		0.165362	0.998327		0.105108	0.998327		3.99338	4.47837	4.29518
ENSDARG00000004937	skp2		-0.370947	0.998327		0.114833	0.998327		33.4248	25.8465	36.194
ENSDARG00000004939	mtdhb		0.589394	0.998327		0.788167	0.840871		4.03061	6.06451	6.96037
ENSDARG00000004948	bccip		-0.00842911	0.998327		-0.17419	0.998327		77.1622	76.7127	68.3861
ENSDARG00000004952	rsad2		NOTEST	NOTEST		NOTEST	NOTEST		0	0	0.0436376
ENSDARG00000004953	mxb		NOTEST	NOTEST		NOTEST	NOTEST		0.0338223	0.102141	0.268388
ENSDARG00000004954	grna		-2.32277	0.998327		-1.14044	0.998327		1.52989	0.305799	0.693992
ENSDARG00000004956	zmat2		-0.0221833	0.998327		-0.135223	0.998327		73.6274	72.504	67.04
ENSDARG00000004964	cyp4t8		0.777835	0.998327		0.390701	0.998327		6.98198	11.971	9.15358
ENSDARG00000004979	elovl5		-0.355155	0.998327		0.0244848	0.998327		9.88011	7.72413	10.0492
ENSDARG00000004988	ppp3ca		0.171189	0.998327		0.215367	0.998327		8.79901	9.90756	10.2156
ENSDARG00000005002	brf1b		0.0604211	0.998327		0.0365036	0.998327		5.41042	5.64183	5.54907
ENSDARG00000005004	slc5a12		NOTEST	NOTEST		NOTEST	NOTEST		0.278336	0.114437	0.193302
ENSDARG00000005010	ENSDARG00000005010		-0.130724	0.998327		-0.574105	0.998327		4.88397	4.46089	3.28058
ENSDARG00000005015	TSPY2		-0.0955437	0.998327		0.0325256	0.998327		16.7709	15.6962	17.1533
ENSDARG00000005023	fkbp9		0.0675715	0.998327		-0.206367	0.998327		104.554	109.567	90.6185
ENSDARG00000005026	tshz1		0.0188098	0.998327		0.012568	0.998327		10.1576	10.2909	10.2465
ENSDARG00000005034	ispd		-0.522051	0.998327		0.0978271	0.998327		4.69158	3.26713	5.02074
ENSDARG00000005049	rab20		0.471051	0.998327		0.589896	0.998327		2.85304	3.95465	4.29422
ENSDARG00000005050	wnt2ba		NOTEST	NOTEST		NOTEST	NOTEST		0.348621	0.245639	0.316129
ENSDARG00000005057	dimt1l		-0.0520206	0.998327		-0.205926	0.998327		9.15237	8.82823	7.93494
ENSDARG00000005058	ncapd2		0.024413	0.998327		0.156587	0.998327		46.7282	47.5257	52.0855
ENSDARG00000005078	eif4e3		0.178741	0.998327		-0.0738895	0.998327		15.795	17.8783	15.0064
ENSDARG00000005085	ggctb		0.464531	0.998327		0.243851	0.998327		12.4232	17.1424	14.7109
ENSDARG00000005092	cep89		-0.0595721	0.998327		-0.137187	0.998327		1.97742	1.89743	1.79805
ENSDARG00000005095	glcea		0.447575	0.998327		0.292676	0.998327		1.52567	2.08063	1.86881
ENSDARG00000005098	zgc:86764		0.0122174	0.998327		-0.0367763	0.998327		30.0517	30.3072	29.2953
ENSDARG00000005104	limk2		0.214355	0.998327		0.482289	0.998327		13.9408	16.1739	19.4748
ENSDARG00000005108	oclna		0.155909	0.998327		0.284702	0.998327		26.6645	29.7075	32.4815
ENSDARG00000005112	cdh17		0.0879504	0.998327		-0.178415	0.998327		26.8287	28.5151	23.7078
ENSDARG00000005115	calub		-0.290008	0.998327		-0.556716	0.65038		43.7081	35.7487	29.7148
ENSDARG00000005122	atp2a2b		0.134861	0.998327		-0.165339	0.998327		36.1508	39.693	32.2363
ENSDARG00000005126	large		1.07063	0.998327		NOTEST	NOTEST		0.41738	0.876646	0.3448
ENSDARG00000005128	rnaseh2b		0.0411204	0.998327		-0.328711	0.998327		62.7916	64.6071	49.9977
ENSDARG00000005134	psmd11b		-0.0389405	0.998327		-0.0243145	0.998327		48.2359	46.9513	47.4297
ENSDARG00000005139	hhatlb		-0.154045	0.998327		-0.142986	0.998327		19.5033	17.5281	17.663
ENSDARG00000005141	camkvb		0.0285624	0.998327		0.394908	0.998327		0.72568	0.74019	0.954166
ENSDARG00000005150	tbx20		0.331382	0.998327		0.526558	0.998327		1.3643	1.71659	1.96526
ENSDARG00000005154	aspa		0.116394	0.998327		0.570635	0.998327		0.623117	0.675472	0.925438
ENSDARG00000005159	cyth3b		-0.0472013	0.998327		0.209816	0.998327		3.99653	3.86789	4.62215
ENSDARG00000005162	tpm3		-0.104208	0.998327		-0.0416811	0.998327		441.667	410.889	429.089
ENSDARG00000005163	efr3a		-0.159886	0.998327		-0.0455167	0.998327		3.53251	3.16193	3.4228
ENSDARG00000005172	dynll2b		-0.357408	0.998327		-0.380382	0.998327		43.5757	34.0137	33.4763
ENSDARG00000005176	zgc:101040		0.603815	0.938054		0.0475164	0.998327		4.88355	7.42167	5.04707
ENSDARG00000005179	C17H14orf159		0.304352	0.998327		0.595636	0.998327		2.61074	3.22391	3.94519
ENSDARG00000005185	cpn1		0.183722	0.998327		0.118401	0.998327		32.7514	37.1994	35.5527
ENSDARG00000005186	sp4		0.464788	0.998327		-0.0148024	0.998327		6.77291	9.34739	6.70377
ENSDARG00000005191	ahcy		0.0519395	0.998327		-0.18151	0.998327		460.543	477.425	406.097
ENSDARG00000005210	coro2a		-0.0125018	0.998327		0.104258	0.998327		12.8375	12.7267	13.7995
ENSDARG00000005216	zgc:158328		0.0198372	0.998327		-0.732424	0.998327		0.734005	0.744167	0.441792
ENSDARG00000005218	wrnip1		-0.297208	0.998327		0.211157	0.998327		1.22381	0.995971	1.41671
ENSDARG00000005220	pdcd6		-0.0287939	0.998327		-0.0906637	0.998327		17.4974	17.1517	16.4317
ENSDARG00000005221	desmb		NOTEST	NOTEST		NOTEST	NOTEST		0.0998091	0.0334884	0
ENSDARG00000005230	ssr2		-0.0289567	0.998327		-0.110034	0.998327		256.443	251.348	237.612
ENSDARG00000005232	ccdc85ca		0.388431	0.998327		0.369442	0.998327		4.32453	5.66068	5.58666
ENSDARG00000005236	srcap		0.0286	0.998327		-0.175275	0.998327		7.88218	8.04	6.98045
ENSDARG00000005246	asb3		-0.321997	0.998327		-0.312257	0.998327		6.15628	4.92479	4.95815
ENSDARG00000005251	rpe		0.00872388	0.998327		-0.20323	0.998327		52.5856	52.9045	45.676
ENSDARG00000005254	kdelr2a		-0.111261	0.998327		-0.523355	0.312547		67.2034	62.2154	46.7569
ENSDARG00000005257	si:dkey-110k5.10		NOTEST	NOTEST		NOTEST	NOTEST		0.0881112	0.088404	0.199103
ENSDARG00000005271	zc3h12a		1.68753	0.998327		1.02878	0.998327		0.304847	0.981922	0.621978
ENSDARG00000005274	rad52		0.0293705	0.998327		0.455084	0.998327		6.49887	6.63253	8.90906
ENSDARG00000005284	fbxl15		0.458761	0.998327		-0.390374	0.998327		1.67198	2.29791	1.27561
ENSDARG00000005314	CALHM1 (1 of 2)		NOTEST	NOTEST		NOTEST	NOTEST		0	0	0
ENSDARG00000005315	celf1		0.171086	0.998327		0.0584875	0.998327		31.3908	35.3431	32.6895
ENSDARG00000005318	stam2		-0.0894831	0.998327		-0.136957	0.998327		17.0344	16.01	15.4917
ENSDARG00000005320	nipsnap1		-0.0146925	0.998327		-0.552197	0.856075		10.3829	10.2777	7.08094
ENSDARG00000005327	ftr66		NOTEST	NOTEST		NOTEST	NOTEST		0	0	0
ENSDARG00000005332	lipib		NOTEST	NOTEST		NOTEST	NOTEST		0.040376	0	0.0498511
ENSDARG00000005335	slc22a4		NOTEST	NOTEST		NOTEST	NOTEST		0.0349737	0.0352036	0.298961
ENSDARG00000005343	ccdc85al		0.330115	0.998327		0.278714	0.998327		1.90988	2.40094	2.3169
ENSDARG00000005350	dip2ba		0.0865826	0.998327		0.194678	0.998327		8.67117	9.20749	9.92388
ENSDARG00000005355	larp6		-0.00893987	0.998327		0.0120371	0.998327		13.3148	13.2325	13.4263
ENSDARG00000005356	tyro3		-0.35733	0.998327		-0.575949	0.998327		0.813874	0.635316	0.545983
ENSDARG00000005359	sucla2		-0.0472488	0.998327		-0.0937045	0.998327		82.5021	79.8439	77.3138
ENSDARG00000005364	grin3ba		0.619507	0.998327		NOTEST	NOTEST		0.534201	0.82072	0.382432
ENSDARG00000005368	mcamb		-0.0466423	0.998327		-0.0458381	0.998327		14.0909	13.6426	13.6502
ENSDARG00000005371	gprc6a		NOTEST	NOTEST		NOTEST	NOTEST		0.109565	0.198752	0.198794
ENSDARG00000005372	camk4		0.312016	0.998327		0.66621	0.998327		0.763686	0.948071	1.21189
ENSDARG00000005374	tubgcp4		0.0170401	0.998327		0.110647	0.998327		13.6512	13.8134	14.7394
ENSDARG00000005382	prdm9		-0.351975	0.998327		-0.170414	0.998327		7.26643	5.69333	6.45686
ENSDARG00000005392	slc5a5		NOTEST	NOTEST		NOTEST	NOTEST		0	0.0301304	0
ENSDARG00000005394	dnmt3aa		0.625403	0.998327		0.827067	0.998327		0.40451	0.624013	0.71763
ENSDARG00000005397	trim3b		0.00923986	0.998327		-0.258847	0.998327		10.8177	10.8872	9.04095
ENSDARG00000005414	grapa		0.166995	0.998327		0.287698	0.998327		1.16901	1.31247	1.427
ENSDARG00000005416	map3k5		0.219649	0.998327		0.482544	0.998327		3.5849	4.17444	5.00884
ENSDARG00000005423	pgam1a		0.0794147	0.998327		0.0867221	0.998327		27.6411	29.2053	29.3536
ENSDARG00000005425	wdfy1		0.731954	0.998327		1.78148	0.662439		8.37078	13.9029	28.777
ENSDARG00000005448	mtfmt		0.350491	0.998327		0.329175	0.998327		4.53665	5.7842	5.69937
ENSDARG00000005451	gdi2		-0.135994	0.998327		-0.137609	0.998327		176.154	160.308	160.128
ENSDARG00000005453	foxp2		-0.231792	0.998327		-0.145499	0.998327		3.8426	3.27227	3.47396
ENSDARG00000005454	tacc3		-0.0509719	0.998327		0.0378074	0.998327		60.9147	58.8001	62.5321
ENSDARG00000005456	katnb1		0.0356961	0.998327		0.175969	0.998327		19.0269	19.5035	21.4951
ENSDARG00000005458	csnk1g2a		0.141492	0.998327		0.0613818	0.998327		20.7366	22.8734	21.6379
ENSDARG00000005462	kif4		-0.0826823	0.998327		0.0372039	0.998327		30.7767	29.0624	31.5806
ENSDARG00000005463	slc30a1a		0.259278	0.998327		0.013673	0.998327		12.5224	14.9878	12.6417
ENSDARG00000005464	dnase1l3		-0.209556	0.998327		0.269441	0.998327		5.04704	4.36469	6.0834
ENSDARG00000005468	irf2bp1		0.16761	0.998327		0.100705	0.998327		16.3299	18.3417	17.5106
ENSDARG00000005476	nav3		0.375034	0.998327		0.226103	0.998327		1.2088	1.56766	1.4139
ENSDARG00000005479	tenm3		-0.185199	0.998327		-0.0203807	0.998327		8.35978	7.35266	8.24252
ENSDARG00000005481	nfkbiaa		-0.0761704	0.998327		0.4985	0.998327		6.89628	6.54162	9.74268
ENSDARG00000005482	rapgef2		0.297901	0.998327		0.153055	0.998327		11.0745	13.6145	12.314
ENSDARG00000005485	ucmab		-0.54594	0.918344		-0.402479	0.998327		31.1813	21.3575	23.5905
ENSDARG00000005500	dgcr6		0.240362	0.998327		0.0847473	0.998327		8.02596	9.48098	8.51155
ENSDARG00000005510	gdf6b		1.10256	0.998327		0.273892	0.998327		0.683999	1.46879	0.826999
ENSDARG00000005513	naca		-0.00411462	0.998327		-0.160358	0.998327		1635.21	1630.55	1463.19
ENSDARG00000005518	slc5a9		0.479593	0.998327		0.82748	0.342401		3.35925	4.68397	5.96127
ENSDARG00000005522	galr1a		1.14696	0.998327		NOTEST	NOTEST		0.341217	0.755613	0.154708
ENSDARG00000005525	acy3.2		0.31909	0.998327		0.218692	0.998327		26.5034	33.0641	30.8414
ENSDARG00000005526	igfn1.1		0.00149642	0.998327		-0.0900023	0.998327		63.876	63.9423	60.0129
ENSDARG00000005536	ubr7		0.116243	0.998327		-0.0382356	0.998327		35.6802	38.6741	34.747
ENSDARG00000005540	xpo7		0.0341429	0.998327		0.255414	0.998327		21.279	21.7886	25.4003
ENSDARG00000005541	wif1		0.110778	0.998327		0.0875108	0.998327		19.2291	20.7638	20.4316
ENSDARG00000005544	btbd3a		0.777574	0.998327		1.59393	0.772287		0.560561	0.960939	1.69217
ENSDARG00000005547	rint1		-0.0748153	0.998327		-0.138589	0.998327		6.40024	6.0768	5.81402
ENSDARG00000005549	ZNF710 (1 of 2)		-0.332652	0.998327		0.123558	0.998327		14.2373	11.3055	15.5104
ENSDARG00000005551	hnrnph1l		0.0283519	0.998327		-0.255003	0.998327		186.646	190.35	156.406
ENSDARG00000005559	pou4f1		-0.340489	0.998327		-0.113664	0.998327		4.3041	3.39927	3.97801
ENSDARG00000005560	ywhah		-0.151726	0.998327		-0.341802	0.991551		99.5936	89.6514	78.5848
ENSDARG00000005561	gfm2		-0.121111	0.998327		-0.194319	0.998327		4.55206	4.18552	3.97843
ENSDARG00000005565	entpd8		NOTEST	NOTEST		NOTEST	NOTEST		0.335441	0.232772	0.407381
ENSDARG00000005574	vsx2		-0.105521	0.998327		0.46773	0.656393		25.873	24.0482	35.7806
ENSDARG00000005576	mphosph8		0.0136585	0.998327		-0.114443	0.998327		23.9641	24.192	22.1365
ENSDARG00000005578	ugp2a		0.30574	0.998327		0.281813	0.998327		6.5365	8.07945	7.94656
ENSDARG00000005586	zbtb20		NOTEST	NOTEST		NOTEST	NOTEST		0.0141968	0	0.032184
ENSDARG00000005590	mtf2		-0.0717629	0.998327		0.0154702	0.998327		9.09561	8.65424	9.19366
ENSDARG00000005593	rxrga		-2.82259	0.998327		0.212406	0.998327		75.638	10.692	87.6356
ENSDARG00000005595	adgb		0.198604	0.998327		NOTEST	NOTEST		0.505251	0.579819	0.521831
ENSDARG00000005606	paxip1		-0.02845	0.998327		-0.0653309	0.998327		19.9679	19.578	19.0839
ENSDARG00000005612	aph1b		0.175813	0.998327		-0.00562889	0.998327		30.6071	34.5737	30.4879
ENSDARG00000005616	bfb		-0.991769	0.998327		-0.816561	0.998327		0.573408	0.288345	0.325578
ENSDARG00000005619	nek2		-0.0331241	0.998327		0.0928827	0.998327		6.19882	6.05812	6.61104
ENSDARG00000005625	tmem57a		0.793239	0.939289		0.0688562	0.998327		3.32212	5.75711	3.48452
ENSDARG00000005626	RHOU (1 of 2)		0.0744571	0.998327		0.129292	0.998327		3.04158	3.20267	3.32675
ENSDARG00000005627	CABZ01068209.1		0.161457	0.998327		-0.304644	0.998327		1.44728	1.61866	1.17178
ENSDARG00000005629	smyd2b		0.0390091	0.998327		-0.0652084	0.998327		50.6856	52.0748	48.4457
ENSDARG00000005640	adat3		0.283509	0.998327		0.424589	0.998327		2.9191	3.55298	3.91798
ENSDARG00000005643	gcat		0.0191253	0.998327		-0.271389	0.998327		32.1007	32.5291	26.5962
ENSDARG00000005645	robo3		-0.159788	0.998327		0.0466304	0.998327		21.7538	19.473	22.4684
ENSDARG00000005648	olfml2a		0.136566	0.998327		0.487444	0.998327		2.19092	2.40845	3.07158
ENSDARG00000005651	hrasb		-0.197939	0.998327		-0.152572	0.998327		15.3039	13.3419	13.7681
ENSDARG00000005652	man1a1		0.0625649	0.998327		0.0458534	0.998327		3.93978	4.11439	4.06701
ENSDARG00000005670	ttbk2		NOTEST	NOTEST		NOTEST	NOTEST		0.0678347	0.128708	0.092323
ENSDARG00000005673	f3b		0.484792	0.998327		0.730122	0.998327		1.94933	2.72786	3.2335
ENSDARG00000005675	sec61al2		0.0272831	0.998327		-0.259896	0.998327		22.4423	22.8708	18.7427
ENSDARG00000005679	trip10a		0.0211359	0.998327		0.219239	0.998327		5.09607	5.17128	5.93243
ENSDARG00000005690	slc25a23a		-0.0160958	0.998327		0.0141635	0.998327		5.421	5.36086	5.47448
ENSDARG00000005699	ddx19		0.089769	0.998327		-0.0671033	0.998327		44.5522	47.4124	42.5274
ENSDARG00000005704	eps8l3		0.426294	0.998327		0.976963	0.998327		0.614599	0.825883	1.20972
ENSDARG00000005713	ethe1		0.619139	0.744958		0.818213	0.260358		6.19737	9.51891	10.9273
ENSDARG00000005716	olfml2ba		-0.0685489	0.998327		-0.40418	0.998327		1.272	1.21297	0.961206
ENSDARG00000005738	rpf1		0.0694924	0.998327		-0.054732	0.998327		30.3264	31.823	29.1975
ENSDARG00000005739	gpm6ba		-0.294339	0.998327		-0.044996	0.998327		5.19301	4.23462	5.03355
ENSDARG00000005749	cand2		-0.0427219	0.998327		0.148899	0.998327		5.72573	5.55866	6.34825
ENSDARG00000005754	ptprfb		0.206404	0.998327		0.142529	0.998327		26.7729	30.8908	29.553
ENSDARG00000005762	col14a1a		0.223833	0.998327		0.1568	0.998327		12.1976	14.2448	13.5981
ENSDARG00000005772	tsr2		-0.203395	0.998327		-0.273074	0.998327		26.6079	23.109	22.0195
ENSDARG00000005774	pl10		0.275965	0.998327		-0.0263722	0.998327		163.946	198.506	160.976
ENSDARG00000005775	scn8aa		0.140038	0.998327		0.165516	0.998327		1.57028	1.73034	1.76117
ENSDARG00000005776	guk1b		NOTEST	NOTEST		NOTEST	NOTEST		0.122343	0.386475	0.24868
ENSDARG00000005780	npy8br		NOTEST	NOTEST		NOTEST	NOTEST		0.354731	0.119021	0.0670145
ENSDARG00000005783	ncanb		0.398281	0.998327		0.215929	0.998327		0.554126	0.730303	0.64359
ENSDARG00000005786	ppm1f		NOTEST	NOTEST		NOTEST	NOTEST		0.222327	0.127879	0.180005
ENSDARG00000005789	enpp1		-0.164799	0.998327		0.140007	0.998327		12.3657	11.0309	13.6259
ENSDARG00000005791	rpl28		0.0583315	0.998327		-0.0624386	0.998327		2426.9	2527.03	2324.1
ENSDARG00000005799	smim14		-0.29245	0.998327		0.869027	0.998327		3.98709	3.25552	7.28215
ENSDARG00000005800	ampd3a		NOTEST	NOTEST		NOTEST	NOTEST		0.418667	0.395494	0.473647
ENSDARG00000005814	klhl10a		NOTEST	NOTEST		NOTEST	NOTEST		0	0.0349352	0
ENSDARG00000005821	ncf2		-0.0934741	0.998327		0.0232361	0.998327		0.734468	0.688389	0.746393
ENSDARG00000005823	slc39a10		0.317762	0.998327		0.0543716	0.998327		6.52223	8.12928	6.77273
ENSDARG00000005827	eif2s1a		-0.0704071	0.998327		-0.226746	0.998327		66.1426	62.9922	56.5229
ENSDARG00000005828	faima		-0.103757	0.998327		-0.0877059	0.998327		3.37842	3.14398	3.17916
ENSDARG00000005834	gatad2b		0.505133	0.998327		0.529563	0.998327		1.35817	1.92759	1.96051
ENSDARG00000005840	got2b		-0.12199	0.998327		-0.126691	0.998327		100.104	91.9879	91.6886
ENSDARG00000005841	tnni2a.2		0.183738	0.998327		0.152438	0.998327		4.04369	4.59291	4.49434
ENSDARG00000005842	cd9a		-0.197321	0.998327		-0.347959	0.998327		8.70383	7.5912	6.83855
ENSDARG00000005846	FO704755.1		-0.727512	0.998327		-0.141145	0.998327		0.580537	0.350612	0.526431
ENSDARG00000005853	slc25a6		-0.531115	0.998327		0.502711	0.998327		0.845317	0.584976	1.19771
ENSDARG00000005861	ralgapa2		0.175107	0.998327		0.0496981	0.998327		3.75828	4.24328	3.89
ENSDARG00000005865	or131-1		NOTEST	NOTEST		NOTEST	NOTEST		0.0716243	0	0
ENSDARG00000005867	gon4l		0.280867	0.998327		0.508211	0.998327		11.5138	13.9884	16.3759
ENSDARG00000005870	mmadhc		0.065278	0.998327		-0.00723867	0.998327		14.7353	15.4174	14.6616
ENSDARG00000005883	rfx1a		-0.274988	0.998327		0.0203188	0.998327		3.89915	3.22248	3.95445
ENSDARG00000005891	cyb5r3		0.0839626	0.998327		-0.0994957	0.998327		28.3178	30.0147	26.4307
ENSDARG00000005894	slc7a9		0.513352	0.998327		-0.067391	0.998327		0.798429	1.13965	0.76199
ENSDARG00000005897	dera		-0.166577	0.998327		-0.585727	0.964126		6.5202	5.8092	4.3445
ENSDARG00000005908	clk4b		-0.170938	0.998327		-0.120123	0.998327		41.7844	37.1156	38.4462
ENSDARG00000005913	TGM1 (1 of 7)		NOTEST	NOTEST		NOTEST	NOTEST		0.152702	0.0576396	0.0216359
ENSDARG00000005915	tcf3a		0.0306383	0.998327		0.119169	0.998327		7.09822	7.25057	7.70944
ENSDARG00000005916	srpk3		-0.213805	0.998327		-0.160074	0.998327		12.6067	10.8703	11.2827
ENSDARG00000005924	serpina10a		0.0946864	0.998327		0.133159	0.998327		17.4055	18.5862	19.0885
ENSDARG00000005926	ak2		0.0115778	0.998327		-0.0885653	0.998327		143.358	144.513	134.822
ENSDARG00000005927	tbc1d17		-0.0324438	0.998327		0.419938	0.940588		10.2216	9.99427	13.6751
ENSDARG00000005941	yes1		0.0407665	0.998327		0.0910092	0.998327		24.216	24.91	25.7928
ENSDARG00000005942	v2rl1		NOTEST	NOTEST		NOTEST	NOTEST		0.126749	0.233902	0.0239451
ENSDARG00000005943	htra4		NOTEST	NOTEST		NOTEST	NOTEST		0.163413	0.0822355	0.17831
ENSDARG00000005945	sart1		0.0760732	0.998327		-0.10197	0.998327		42.05	44.3268	39.1805
ENSDARG00000005948	ankmy2a		0.042404	0.998327		-0.185874	0.998327		8.33883	8.58756	7.3308
ENSDARG00000005972	ric8b		-0.125579	0.998327		-0.082175	0.998327		16.0606	14.7217	15.1714
ENSDARG00000005980	sfswap		0.233623	0.998327		0.314826	0.998327		19.7018	23.165	24.5063
ENSDARG00000005989	rgl1		-0.138365	0.998327		0.593889	0.845331		24.4087	22.1765	36.8403
ENSDARG00000005993	prc1b		-0.578142	0.724745		-0.0559571	0.998327		20.7707	13.9127	19.9805
ENSDARG00000006003	mycla		0.494458	0.760588		0.0165811	0.998327		38.3452	54.0204	38.7885
ENSDARG00000006008	dct		0.0871502	0.998327		-0.172806	0.998327		17.9438	19.0611	15.9182
ENSDARG00000006010	bmi1a		-0.0971381	0.998327		-0.0436033	0.998327		24.6348	23.0307	23.9014
ENSDARG00000006011	klhl42		0.594416	0.998327		NOTEST	NOTEST		0.412295	0.622508	0.557208
ENSDARG00000006019	tktb		0.00500486	0.998327		-0.154735	0.998327		199.132	199.824	178.88
ENSDARG00000006025	tp53i11b		0.144159	0.998327		0.330028	0.998327		2.41228	2.66578	3.03233
ENSDARG00000006029	lta4h		-0.0277759	0.998327		0.10075	0.998327		21.3018	20.8956	22.8426
ENSDARG00000006031	abat		0.0507945	0.998327		0.391143	0.998327		4.75756	4.92805	6.23921
ENSDARG00000006038	aebp2		0.00613822	0.998327		-0.0699131	0.998327		18.7105	18.7902	17.8254
ENSDARG00000006040	cyp20a1		0.0422146	0.998327		-0.0812323	0.998327		19.9871	20.5805	18.8928
ENSDARG00000006044	ust		0.0369343	0.998327		0.279085	0.998327		3.15634	3.23819	3.82999
ENSDARG00000006052	malt1a		0.21486	0.998327		0.320961	0.998327		1.01549	1.17856	1.26851
ENSDARG00000006060	aim1b		0.110827	0.998327		0.416379	0.998327		5.2542	5.67373	7.01212
ENSDARG00000006062	akap1b		0.212067	0.998327		0.337478	0.998327		19.7697	22.9001	24.9799
ENSDARG00000006065	znf385b		-0.576803	0.998327		-0.600753	0.998327		1.03813	0.696009	0.68455
ENSDARG00000006074	uck2a		0.161722	0.998327		-0.145276	0.998327		15.5062	17.3455	14.0208
ENSDARG00000006079	gpr37l1a		0.0619212	0.998327		0.380092	0.998327		3.45428	3.60576	4.49548
ENSDARG00000006092	rad21a		0.0557959	0.998327		0.0748025	0.998327		185.011	192.307	194.857
ENSDARG00000006093	cdk15		NOTEST	NOTEST		NOTEST	NOTEST		0.200106	0.460392	0.162014
ENSDARG00000006094	igf2r		0.119506	0.998327		-0.0578291	0.998327		1.1655	1.26616	1.11971
ENSDARG00000006109	si:dkeyp-104h9.7		NOTEST	NOTEST		NOTEST	NOTEST		0.135578	0	0.153842
ENSDARG00000006110	chd		0.351469	0.998327		0.459193	0.998327		0.960708	1.22573	1.32075
ENSDARG00000006112	myof		-0.151287	0.998327		0.116703	0.998327		5.46059	4.91697	5.92067
ENSDARG00000006120	tbx2b		0.0750821	0.998327		0.322175	0.998327		23.0116	24.2409	28.7695
ENSDARG00000006124	kdm5c		-0.00531456	0.998327		0.214665	0.998327		38.6699	38.5277	44.8739
ENSDARG00000006125	csnk1db		0.0630984	0.998327		-0.0114583	0.998327		29.0709	30.3706	28.841
ENSDARG00000006128	cep170aa		0.424438	0.998327		0.343566	0.998327		9.56005	12.8301	12.1306
ENSDARG00000006137	star		-0.266549	0.998327		-0.523554	0.998327		6.83408	5.68121	4.75417
ENSDARG00000006151	pde11al		NOTEST	NOTEST		NOTEST	NOTEST		0.241361	0.161966	0.273231
ENSDARG00000006169	lrrk2		-0.187462	0.998327		0.109398	0.998327		1.76695	1.55165	1.90615
ENSDARG00000006174	lrrc23		0.527932	0.998327		0.454782	0.998327		3.08433	4.44717	4.22731
ENSDARG00000006181	hif1aa		-0.333302	0.998327		-0.268064	0.998327		1.9642	1.55902	1.63113
ENSDARG00000006192	gatad2ab		0.0305323	0.998327		0.0831896	0.998327		12.4626	12.7291	13.2023
ENSDARG00000006196	sav1		0.0519256	0.998327		-0.00860589	0.998327		14.9586	15.5068	14.8696
ENSDARG00000006200	eif4g1a		0.045453	0.998327		-0.211023	0.998327		75.627	78.0476	65.336
ENSDARG00000006202	erbb3a		0.0577665	0.998327		0.352612	0.998327		3.2905	3.42493	4.20154
ENSDARG00000006206	pou4f3		NOTEST	NOTEST		NOTEST	NOTEST		0.0689753	0.277715	0.156367
ENSDARG00000006207	gpx1b		-0.149244	0.998327		-0.359785	0.998327		3.96096	3.57169	3.0867
ENSDARG00000006215	akr1b1		-0.457327	0.969752		-0.0940286	0.998327		18.5105	13.4819	17.3426
ENSDARG00000006219	gnl3		0.136338	0.998327		-0.25589	0.998327		46.7415	51.3742	39.1447
ENSDARG00000006220	ugt1ab		0.560594	0.717335		0.518764	0.831283		8.19995	12.0939	11.7483
ENSDARG00000006225	ddx39aa		-0.0352605	0.998327		-0.164634	0.998327		198.477	193.685	177.072
ENSDARG00000006235	brms1la		-0.124668	0.998327		-0.209304	0.998327		50.7651	46.5625	43.9095
ENSDARG00000006240	slc27a1a		-0.141203	0.998327		-0.0672961	0.998327		12.0297	10.9081	11.4815
ENSDARG00000006242	ptp4a1		-0.215424	0.998327		-1.18534	0.998327		544.04	468.578	239.225
ENSDARG00000006251	ell2		0.0236426	0.998327		0.128097	0.998327		16.0804	16.3461	17.5734
ENSDARG00000006253	mier3a		0.039897	0.998327		0.0456442	0.998327		12.0084	12.3452	12.3944
ENSDARG00000006257	vldlr		0.0959148	0.998327		0.241493	0.998327		12.8346	13.7169	15.1733
ENSDARG00000006260	tuba8l4		0.0680658	0.998327		-0.17225	0.998327		800.839	839.528	710.711
ENSDARG00000006266	stat1a		-0.189326	0.998327		0.250492	0.998327		3.91685	3.43514	4.65954
ENSDARG00000006272	mpp5a		0.285368	0.998327		0.431595	0.998327		4.28352	5.22042	5.77729
ENSDARG00000006279	rragd		-0.154087	0.998327		0.502701	0.998327		1.66377	1.49523	2.35733
ENSDARG00000006283	waslb		-0.0265588	0.998327		0.115722	0.998327		13.631	13.3824	14.7694
ENSDARG00000006288	prdm5		-0.106024	0.998327		-0.519657	0.998327		1.47136	1.36711	1.02633
ENSDARG00000006290	ndufs5		-0.255349	0.998327		-0.393723	0.875078		211.074	176.835	160.662
ENSDARG00000006292	maats1		0.223701	0.998327		0.247562	0.998327		0.628405	0.733804	0.746042
ENSDARG00000006299	arhgef7a		-0.147451	0.998327		-0.218985	0.998327		11.118	10.0379	9.55228
ENSDARG00000006300	psmd9		-0.0745524	0.998327		-0.278649	0.998327		36.248	34.4225	29.8815
ENSDARG00000006301	raph1a		0.0761347	0.998327		0.0979802	0.998327		6.31119	6.65319	6.7547
ENSDARG00000006307	shisa4		-0.173669	0.998327		-0.212132	0.998327		1.88462	1.67088	1.62692
ENSDARG00000006308	ptpn18		-0.57828	0.998327		-1.44871	0.998327		0.625025	0.418617	0.228977
ENSDARG00000006314	itgav		-0.0384542	0.998327		0.105004	0.998327		24.3341	23.694	26.1712
ENSDARG00000006316	rpl23a		-0.0261777	0.998327		-0.160306	0.998327		3280.43	3221.45	2935.45
ENSDARG00000006332	snx14		0.197614	0.998327		0.414256	0.998327		8.97864	10.2967	11.965
ENSDARG00000006341	tas1r3		NOTEST	NOTEST		NOTEST	NOTEST		0.0232266	0.0233793	0.0263273
ENSDARG00000006345	MED17		0.144613	0.998327		0.264199	0.998327		17.7174	19.5854	21.278
ENSDARG00000006350	nkx1.2la		NOTEST	NOTEST		NOTEST	NOTEST		0.280599	0.158874	0.318058
ENSDARG00000006353	itga5		0.225752	0.998327		0.380082	0.998327		7.02631	8.21647	9.14416
ENSDARG00000006356	slc18a3a		-0.0621651	0.998327		-0.120152	0.998327		8.16033	7.81617	7.50824
ENSDARG00000006368	crlf1b		0.502262	0.998327		0.730967	0.998327		1.37529	1.94801	2.28264
ENSDARG00000006370	atp6v1h		0.0158354	0.998327		-0.00749225	0.998327		44.4637	44.9545	44.2334
ENSDARG00000006372	ugt5c2		NOTEST	NOTEST		NOTEST	NOTEST		0	0	0.0444819
ENSDARG00000006383	stxbp5l		-0.701037	0.998327		-0.114648	0.998327		0.796431	0.489908	0.735589
ENSDARG00000006385	triobpb		0.387312	0.998327		0.346596	0.998327		8.82159	11.5382	11.2171
ENSDARG00000006389	smad2		-0.128963	0.998327		0.109317	0.998327		13.3722	12.2287	14.4249
ENSDARG00000006392	exosc9		-0.0612626	0.998327		-0.235226	0.998327		24.0301	23.0311	20.4149
ENSDARG00000006395	rbm25b		0.0824069	0.998327		-0.00459773	0.998453		58.7636	62.2179	58.5766
ENSDARG00000006396	nrcama		-0.0207792	0.998327		-0.00391806	0.998327		1.45952	1.43865	1.45556
ENSDARG00000006397	laptm4a		-0.0173787	0.998327		0.0831027	0.998327		36.983	36.5402	39.1758
ENSDARG00000006399	ywhae1		-0.10009	0.998327		-0.182395	0.998327		288.628	269.282	254.35
ENSDARG00000006408	hmgb3b		0.0518534	0.998327		0.16196	0.998327		45.5252	47.1912	50.9339
ENSDARG00000006409	mapk12b		-0.114494	0.998327		-0.195693	0.998327		21.1821	19.566	18.4952
ENSDARG00000006413	rpl38		-0.0253933	0.998327		-0.145314	0.998327		1830.18	1798.25	1654.82
ENSDARG00000006420	atrnl1b		0.011109	0.998327		0.137062	0.998327		6.97275	7.02665	7.66767
ENSDARG00000006422	esyt3		-0.0262132	0.998327		0.110378	0.998327		7.52967	7.39409	8.12836
ENSDARG00000006427	fabp2		-0.850979	0.0152503		-0.806446	0.0152503		284.806	157.899	162.849
ENSDARG00000006434	polr1e		-0.119987	0.998327		-0.294992	0.998327		21.5772	19.8553	17.5871
ENSDARG00000006447	slc19a3a		NOTEST	NOTEST		NOTEST	NOTEST		0.343039	0.287745	0.194417
ENSDARG00000006456	pdgfrl		-0.195737	0.998327		-0.108724	0.998327		12.0083	10.4848	11.1366
ENSDARG00000006467	pcdh8		NOTEST	NOTEST		NOTEST	NOTEST		0.0760004	0.0765001	0.0344586
ENSDARG00000006468	grap2a		-1.71366	0.739533		-0.446748	0.998327		1.26527	0.385762	0.928321
ENSDARG00000006474	saxo2		-0.011608	0.998327		0.0264548	0.998327		2.80878	2.78627	2.86076
ENSDARG00000006477	ddi2		-0.0730364	0.998327		-0.107798	0.998327		29.7136	28.2468	27.5743
ENSDARG00000006487	anp32a		0.0198075	0.998327		-0.0998541	0.998327		438.392	444.453	409.076
ENSDARG00000006491	agpat9l		0.208525	0.998327		-0.121044	0.998327		4.76091	5.50126	4.37776
ENSDARG00000006494	asb7		-0.0261703	0.998327		0.260636	0.998327		4.98837	4.8987	5.97611
ENSDARG00000006497	rtn1a		0.0479644	0.998327		-0.0972035	0.998327		193.168	199.698	180.582
ENSDARG00000006501	cyp2x10.2		NOTEST	NOTEST		NOTEST	NOTEST		0.119538	0.0754811	0.084591
ENSDARG00000006508	pip5k1bb		0.048982	0.998327		0.0697516	0.998327		2.32372	2.40397	2.43883
ENSDARG00000006514	her6		-0.232938	0.998327		-0.00401163	0.998327		71.193	60.5782	70.9953
ENSDARG00000006522	otop2		NOTEST	NOTEST		NOTEST	NOTEST		0.0299603	0.180981	0.441571
ENSDARG00000006524	supt6h		-0.0764152	0.998327		-0.0288122	0.998327		22.4518	21.2935	22.0079
ENSDARG00000006526	fn1b		-0.852003	0.998327		0.464163	0.998327		83.6704	46.3547	115.425
ENSDARG00000006527	brd3a		-0.0981467	0.998327		0.0532818	0.998327		61.8882	57.818	64.2166
ENSDARG00000006544	CABZ01084570.1		NOTEST	NOTEST		NOTEST	NOTEST		0.274054	0.367808	0.103547
ENSDARG00000006545	rgp1		-0.348192	0.998327		-0.431902	0.998327		9.96487	7.82808	7.3868
ENSDARG00000006546	ak4		0.0162007	0.998327		0.240454	0.998327		8.61629	8.71359	10.179
ENSDARG00000006553	rras		-0.137764	0.998327		-0.0594771	0.998327		34.6887	31.5294	33.2876
ENSDARG00000006560	irf4a		NOTEST	NOTEST		NOTEST	NOTEST		0	0.11544	0.0433322
ENSDARG00000006566	nlk1		0.100872	0.998327		-0.0160292	0.998327		21.5641	23.1258	21.3258
ENSDARG00000006567	dus4l		-0.268848	0.998327		-0.50236	0.998327		6.31608	5.24224	4.45885
ENSDARG00000006568	kcnmb2		0.594416	0.998327		0.119382	0.998327		1.34058	2.02409	1.45623
ENSDARG00000006577	nadka		-0.268325	0.998327		-0.455725	0.998327		12.0831	10.0324	8.81034
ENSDARG00000006580	cldnd		NOTEST	NOTEST		2.98814	0.767824		0.0953369	0.383855	0.75645
ENSDARG00000006584	phf8		0.0977579	0.998327		-0.042477	0.998327		15.4353	16.5175	14.9875
ENSDARG00000006585	DMWD		0.0708541	0.998327		0.301077	0.998327		1.13297	1.19	1.39589
ENSDARG00000006588	zgc:111983		-0.137534	0.998327		-0.00372755	0.998327		24.3072	22.097	24.2445
ENSDARG00000006598	sgk2b		-0.26834	0.998327		0.438308	0.998327		10.8434	9.00302	14.693
ENSDARG00000006600	lsm14aa		-0.026881	0.998327		-0.0866614	0.998327		38.1291	37.4253	35.9062
ENSDARG00000006601	kaznb		0.142791	0.998327		0.572105	0.855342		4.58985	5.06737	6.82369
ENSDARG00000006602	chrna2a		0.0678703	0.998327		-0.246227	0.998327		3.05458	3.20171	2.57531
ENSDARG00000006603	csrp1a		0.0519913	0.998327		0.114029	0.998327		75.6827	78.4599	81.9074
ENSDARG00000006604	pvrl3b		-0.219267	0.998327		0.325652	0.998327		6.6911	5.74767	8.38549
ENSDARG00000006607	gpr27		-0.0836558	0.998327		0.162636	0.998327		1.11802	1.05503	1.25143
ENSDARG00000006609	map2k2a		-0.15201	0.998327		-0.271312	0.998327		23.3028	20.9724	19.3079
ENSDARG00000006615	hnf1ba		-0.22885	0.998327		0.0452284	0.998327		3.10373	2.64846	3.20258
ENSDARG00000006617	napga		0.0818096	0.998327		0.318286	0.998327		8.23434	8.71478	10.267
ENSDARG00000006621	pspc1		-0.093083	0.998327		-0.0995893	0.998327		30.9139	28.9823	28.8519
ENSDARG00000006624	ppp2r2ab		0.0198575	0.998327		-0.15915	0.998327		39.8267	40.3787	35.6669
ENSDARG00000006636	slitrk2		-0.101578	0.998327		-0.326177	0.998327		1.04313	0.97221	0.832049
ENSDARG00000006639	lnpb		-0.278677	0.998327		-0.288146	0.998327		16.0977	13.2701	13.1833
ENSDARG00000006640	eomesa		0.260793	0.998327		0.168892	0.998327		6.21223	7.4431	6.98375
ENSDARG00000006642	drg2		-0.0548879	0.998327		-0.224133	0.998327		34.5438	33.2543	29.5733
ENSDARG00000006666	BUD13		0.054583	0.998327		-0.264227	0.998327		18.5212	19.2353	15.4216
ENSDARG00000006672	znf395		0.0782268	0.998327		0.654737	0.951748		24.2457	25.5966	38.1707
ENSDARG00000006677	ripk1l		0.0305155	0.998327		0.12225	0.998327		1.86672	1.90662	2.03179
ENSDARG00000006678	pth2r		NOTEST	NOTEST		NOTEST	NOTEST		0.0287051	0.0426916	0.0976152
ENSDARG00000006683	arhgef6		-0.128151	0.998327		0.113032	0.998327		3.28838	3.00887	3.55638
ENSDARG00000006691	rpl12		-0.00376014	0.998327		-0.0908832	0.998327		2917.01	2909.42	2738.92
ENSDARG00000006712	wipf2b		-0.112064	0.998327		-0.0239687	0.998327		13.8747	12.8377	13.6461
ENSDARG00000006719	specc1la		0.230707	0.998327		0.177073	0.998327		6.67434	7.83174	7.54593
ENSDARG00000006747	tmem178b		0.0701164	0.998327		0.232934	0.998327		0.856126	0.898762	1.00614
ENSDARG00000006754	mllt3		-0.121447	0.998327		0.0958126	0.998327		8.68551	7.98428	9.28192
ENSDARG00000006757	klhl41b		0.133968	0.998327		0.170587	0.998327		74.9137	82.2034	84.3166
ENSDARG00000006758	zgc:77415		0.039462	0.998327		0.10596	0.998327		4.55654	4.68289	4.90379
ENSDARG00000006760	slc24a3		0.770266	0.998327		-0.234255	0.998327		1.20284	2.05154	1.02256
ENSDARG00000006766	snd1		-0.033726	0.998327		0.00440674	0.998327		57.9649	56.6256	58.1422
ENSDARG00000006773	elovl4a		0.112793	0.998327		-0.0511638	0.998327		5.60724	6.06322	5.41187
ENSDARG00000006775	CASS4		-0.25765	0.998327		-0.214077	0.998327		2.56908	2.14891	2.2148
ENSDARG00000006782	rb1		0.00450862	0.998327		-0.0765856	0.998327		18.0298	18.0862	17.0976
ENSDARG00000006786	copz2		0.20029	0.998327		-0.167654	0.998327		39.3081	45.1623	34.9956
ENSDARG00000006791	arntl1a		0.026495	0.998327		0.28373	0.998327		8.63235	8.79235	10.5085
ENSDARG00000006797	nt5dc1		0.162202	0.998327		0.128027	0.998327		2.23502	2.50097	2.44242
ENSDARG00000006811	sult1st6		NOTEST	NOTEST		0.421791	0.998327		0.430456	0.393896	0.576635
ENSDARG00000006812	wdr26b		0.0820272	0.998327		0.252888	0.998327		8.79953	9.31434	10.4854
ENSDARG00000006816	gtf2f2b		NOTEST	NOTEST		NOTEST	NOTEST		0.0645727	0	0
ENSDARG00000006818	urod		0.332831	0.998327		0.312343	0.998327		19.9836	25.169	24.8141
ENSDARG00000006832	galnt9		-0.24468	0.998327		-0.343974	0.998327		2.48875	2.10052	1.96081
ENSDARG00000006837	mycn		-0.113683	0.998327		-0.166724	0.998327		60.2258	55.6622	53.653
ENSDARG00000006838	eef1a2		NOTEST	NOTEST		NOTEST	NOTEST		0	0	0
ENSDARG00000006840	gnmt		0.511127	0.47064		0.0106071	0.998327		34.1251	48.6339	34.377
ENSDARG00000006848	PARP9		NOTEST	NOTEST		NOTEST	NOTEST		0.173153	0.0440271	0.38566
ENSDARG00000006849	asic2		NOTEST	NOTEST		NOTEST	NOTEST		0.4693	0.372897	0.452135
ENSDARG00000006859	nkain1		0.308876	0.998327		0.203431	0.998327		35.3508	43.7905	40.7041
ENSDARG00000006862	kifap3b		-0.000381854	0.998453		-0.0436483	0.998327		5.75774	5.75621	5.58615
ENSDARG00000006863	CCDC108		NOTEST	NOTEST		0.174386	0.998327		0.548258	0.458151	0.6187
ENSDARG00000006865	glra4a		-0.156776	0.998327		-0.510893	0.596437		19.1657	17.1921	13.4502
ENSDARG00000006868	trh		-0.649509	0.998327		-1.14115	0.998327		1.0432	0.665036	0.472986
ENSDARG00000006869	stx17		-0.271952	0.998327		0.0403768	0.998327		4.36975	3.61902	4.49377
ENSDARG00000006877	enpp4		NOTEST	NOTEST		NOTEST	NOTEST		0	0.0634233	0.0357104
ENSDARG00000006878	phf21aa		-0.133143	0.998327		0.551483	0.998327		15.8257	14.4306	23.1941
ENSDARG00000006889	mpped2a		-0.144149	0.998327		-0.334821	0.998327		9.95949	9.01247	7.8967
ENSDARG00000006891	kcns3a		0.787061	0.998327		0.646447	0.998327		0.815935	1.40794	1.27719
ENSDARG00000006892	myo3b		0.59206	0.998327		-0.518476	0.998327		0.578023	0.87131	0.403523
ENSDARG00000006894	oprk1		NOTEST	NOTEST		NOTEST	NOTEST		0.255673	0.343138	0.193203
ENSDARG00000006896	lhx6		-0.462298	0.998327		-0.160908	0.998327		2.61239	1.89615	2.33668
ENSDARG00000006899	far1		-0.133897	0.998327		-0.0987537	0.998327		8.99279	8.19573	8.39782
ENSDARG00000006900	impdh2		-0.133807	0.998327		-0.294679	0.998327		42.3711	38.618	34.5432
ENSDARG00000006901	AEBP1 (1 of 2)		-0.327421	0.998327		-0.39203	0.900093		13.7371	10.948	10.4685
ENSDARG00000006911	wnt8b		0.227359	0.998327		0.0666119	0.998327		1.45047	1.69805	1.51901
ENSDARG00000006915	arl8ba		-0.181451	0.998327		0.240993	0.998327		17.155	15.1275	20.2739
ENSDARG00000006916	VMAC		0.0094536	0.998327		-0.519657	0.998327		1.98094	1.99397	1.38178
ENSDARG00000006921	lrp5		0.059927	0.998327		0.0865513	0.998327		10.4376	10.8803	11.0829
ENSDARG00000006923	cacna1ab		NOTEST	NOTEST		NOTEST	NOTEST		0.324199	0.545237	0.437234
ENSDARG00000006924	FBXO38		0.0521242	0.998327		0.102931	0.998327		5.90496	6.1222	6.34165
ENSDARG00000006925	si:dkey-58b18.3		NOTEST	NOTEST		NOTEST	NOTEST		0	0	0
ENSDARG00000006939	tbx6l		-0.727512	0.998327		0.00569624	0.998327		0.664818	0.401513	0.667448
ENSDARG00000006944	gdpd3b		NOTEST	NOTEST		NOTEST	NOTEST		0	0.0622032	0
ENSDARG00000006963	cse1l		-0.00308456	0.998327		-0.110637	0.998327		44.2788	44.1843	41.0101
ENSDARG00000006978	zak		-0.0131767	0.998327		0.0908274	0.998327		0.885779	0.877726	0.943337
ENSDARG00000006981	ccdc113		-0.0471299	0.998327		0.338324	0.998327		1.511	1.46244	1.91034
ENSDARG00000006983	celf3b		-0.133913	0.998327		-0.290063	0.998327		11.7634	10.7207	9.62091
ENSDARG00000006990	CRELD1 (1 of 2)		0.186151	0.998327		-0.353391	0.998327		13.9526	15.8742	10.9213
ENSDARG00000007009	hoxa11b		-0.132379	0.998327		0.0389503	0.998327		8.71321	7.94928	8.95165
ENSDARG00000007018	ms4a17a.6		NOTEST	NOTEST		NOTEST	NOTEST		0.0720691	0.0725429	0.16338
ENSDARG00000007024	uox		-0.628045	0.998327		-2.20609	0.998327		1.13983	0.737531	0.247026
ENSDARG00000007025	ttc9c		0.0437235	0.998327		-0.310203	0.998327		13.1058	13.5091	10.5702
ENSDARG00000007034	hnrpkl		-0.384074	0.926682		-0.333957	0.998327		37.2221	28.5222	29.5305
ENSDARG00000007040	tmigd1		NOTEST	NOTEST		NOTEST	NOTEST		0.272055	0.164306	0.308374
ENSDARG00000007045	cnot4a		-0.249127	0.998327		0.239028	0.998327		22.1663	18.6509	26.1607
ENSDARG00000007065	mrps18b		-0.235196	0.998327		-0.437056	0.890199		34.2616	29.1076	25.307
ENSDARG00000007067	si:dkey-19a16.16		NOTEST	NOTEST		NOTEST	NOTEST		0	0	0
ENSDARG00000007077	si:dkey-145p14.5		-0.0904208	0.998327		0.0626331	0.998327		6.63666	6.23348	6.93113
ENSDARG00000007080	rhcgl1		NOTEST	NOTEST		NOTEST	NOTEST		0.0921229	0	0.0348071
ENSDARG00000007081	pias4a		-0.0105715	0.998327		-0.14318	0.998327		22.3731	22.2098	20.2593
ENSDARG00000007086	aqp10a		NOTEST	NOTEST		0.98814	0.998327		0.502718	0.379507	0.997204
ENSDARG00000007092	xab2		0.0944351	0.998327		-0.0796602	0.998327		18.014	19.2326	17.0463
ENSDARG00000007097	her13		0.0205276	0.998327		-0.213002	0.998327		48.2651	48.9567	41.6402
ENSDARG00000007098	itm2ba		-0.0706899	0.998327		-0.0822515	0.998327		101.402	96.553	95.7823
ENSDARG00000007099	cx43.4		0.136836	0.998327		-0.0531446	0.998327		145.852	160.363	140.577
ENSDARG00000007108	lipia		-0.302316	0.998327		-0.112127	0.998327		9.82834	7.97029	9.09341
ENSDARG00000007125	asb6		-0.0642816	0.998327		-0.073058	0.998327		6.60516	6.31732	6.279
ENSDARG00000007127	acat2		-0.376795	0.938054		-0.22414	0.998327		33.8069	26.0363	28.9423
ENSDARG00000007129	slc6a16a		1.00754	0.142606		0.813619	0.558855		1.64892	3.31513	2.89817
ENSDARG00000007130	mrto4		-0.0903692	0.998327		-0.424414	0.998327		45.6615	42.8891	34.0243
ENSDARG00000007135	cnot3a		-0.0167827	0.998327		-0.00925625	0.998327		27.2355	26.9205	27.0613
ENSDARG00000007136	sh3bp5lb		NOTEST	NOTEST		NOTEST	NOTEST		0.559181	0.515177	0.397491
ENSDARG00000007141	psmc3		-0.0142365	0.998327		0.0535729	0.998327		136.653	135.311	141.823
ENSDARG00000007149	nadl1.2		0.165997	0.998327		-0.0231263	0.998327		4.86988	5.46371	4.79243
ENSDARG00000007151	kcnk2b		NOTEST	NOTEST		NOTEST	NOTEST		0.258904	0.434343	0.342379
ENSDARG00000007169	itgb1bp1		0.00945359	0.998327		-0.113573	0.998327		21.7346	21.8775	20.0892
ENSDARG00000007171	aig1		-0.345016	0.998327		-0.119928	0.998327		3.2785	2.58116	3.01699
ENSDARG00000007172	plxna3		0.0240117	0.998327		0.121036	0.998327		4.21276	4.28347	4.58145
ENSDARG00000007175	recql		0.0917031	0.998327		-0.0518731	0.998327		10.6419	11.3403	10.266
ENSDARG00000007179	sash1a		0.127318	0.998327		0.168926	0.998327		7.95345	8.68725	8.94144
ENSDARG00000007180	slc30a4		0.171937	0.998327		0.318353	0.998327		7.14675	8.05132	8.91133
ENSDARG00000007181	nadk2		-0.173627	0.998327		0.319504	0.998327		9.62149	8.53052	12.0067
ENSDARG00000007184	zbtb16a		0.257813	0.998327		0.202726	0.998327		20.1374	24.0775	23.1755
ENSDARG00000007186	ppp1r8a		-0.332652	0.998327		-0.356874	0.998327		4.56083	3.62164	3.56135
ENSDARG00000007195	GRM2 (2 of 2)		0.19205	0.998327		-0.104037	0.998327		1.56223	1.78467	1.45354
ENSDARG00000007196	rae1		0.0622912	0.998327		-0.154009	0.998327		48.7457	50.8965	43.8102
ENSDARG00000007198	mta1		0.0591402	0.998327		0.161207	0.998327		7.13138	7.42979	7.97447
ENSDARG00000007199	CR846090.1		NOTEST	NOTEST		NOTEST	NOTEST		0	0	0
ENSDARG00000007204	si:ch211-195b21.5		-0.0592486	0.998327		-0.0857821	0.998327		24.7941	23.7965	23.3628
ENSDARG00000007207	cnpy2		-0.0911788	0.998327		-0.515825	0.879335		4.6	4.31828	3.21721
ENSDARG00000007216	abce1		0.0349887	0.998327		-0.215296	0.998327		94.9005	97.2302	81.7444
ENSDARG00000007217	wdr55		-0.156239	0.998327		-0.606716	0.998327		9.18602	8.24318	6.03237
ENSDARG00000007219	actn1		-0.111438	0.998327		-0.0630074	0.998327		41.4139	38.3354	39.6442
ENSDARG00000007220	ncam1b		0.56451	0.876962		0.288027	0.998327		6.09687	9.01657	7.44409
ENSDARG00000007221	pbk		0.442707	0.817516		0.272222	0.998327		30.9452	42.0593	37.3715
ENSDARG00000007231	ryk		-0.10689	0.998327		-0.0568041	0.998327		16.9591	15.748	16.3043
ENSDARG00000007241	mycb		0.0102014	0.998327		0.0184949	0.998327		25.6403	25.8223	25.9712
ENSDARG00000007244	ACP2		0.0561846	0.998327		0.162861	0.998327		7.4999	7.79774	8.39618
ENSDARG00000007245	rundc3aa		0.287971	0.998327		-0.135531	0.998327		1.23231	1.50455	1.12181
ENSDARG00000007247	ric8a		-0.355796	0.998327		-0.340122	0.998327		2.73386	2.13634	2.15968
ENSDARG00000007250	use1		-0.420983	0.998327		-0.514627	0.927945		16.9499	12.6601	11.8645
ENSDARG00000007257	rab5ab		-0.0491488	0.998327		-0.107504	0.998327		38.4759	37.1872	35.713
ENSDARG00000007264	gbas		-0.159079	0.998327		-0.100194	0.998327		65.8133	58.9421	61.3977
ENSDARG00000007271	mynn		0.0270532	0.998327		0.0321342	0.998327		25.5923	26.0767	26.1687
ENSDARG00000007275	si:ch211-251b21.1		0.0373094	0.998327		-0.0794415	0.998327		79.0088	81.0787	74.7758
ENSDARG00000007276	ela3l		NOTEST	NOTEST		NOTEST	NOTEST		0.0790503	0.143014	0.179214
ENSDARG00000007277	myf5		0.261587	0.998327		0.180783	0.998327		6.32835	7.58641	7.17318
ENSDARG00000007278	ect2		-0.0221773	0.998327		-0.00767567	0.998327		15.0403	14.8108	14.9604
ENSDARG00000007279	yipf5		-0.137557	0.998327		-0.0951009	0.998327		27.1361	24.6683	25.405
ENSDARG00000007285	mrpl57		0.061416	0.998327		-0.268064	0.998327		85.6327	89.3569	71.1123
ENSDARG00000007289	METRNL (1 of 2)		-0.381243	0.998327		0.359751	0.998327		2.73112	2.09689	3.50459
ENSDARG00000007294	aco2		-0.250473	0.998327		-0.209591	0.998327		106.22	89.2911	91.8576
ENSDARG00000007302	sh3gl3b		-0.064906	0.998327		0.363025	0.998327		4.70117	4.49435	6.04626
ENSDARG00000007315	tmpoa		0.0105763	0.998327		0.0210977	0.998327		50.8743	51.2487	51.6238
ENSDARG00000007320	rpl7		-0.0189678	0.998327		-0.164711	0.998327		2625.9	2591.6	2342.58
ENSDARG00000007323	chmp4bb		-0.0726092	0.998327		0.00834799	0.998327		50.0505	47.5939	50.341
ENSDARG00000007329	tbx16		NOTEST	NOTEST		NOTEST	NOTEST		0.23026	0.115887	0.1566
ENSDARG00000007344	tcap		-2.8593	0.0152503		1.19361	0.0152503		9.30791	1.28268	21.2894
ENSDARG00000007347	degs1		0.106457	0.998327		-0.219537	0.998327		33.8698	36.4635	29.0887
ENSDARG00000007349	dmrt1		NOTEST	NOTEST		NOTEST	NOTEST		0.0861348	0.1856	0.0561862
ENSDARG00000007356	fgf20a		-0.768154	0.998327		-0.819217	0.998327		2.90384	1.70504	1.64575
ENSDARG00000007358	cxcr3.1		NOTEST	NOTEST		NOTEST	NOTEST		0.0906307	0.0684194	0.154095
ENSDARG00000007359	UBL4A		-0.215562	0.998327		-0.327626	0.998327		31.277	26.9361	24.923
ENSDARG00000007362	sft2d1		-0.272696	0.998327		-0.291652	0.998327		11.3445	9.39067	9.26809
ENSDARG00000007366	amdhd1		-0.637665	0.81919		-0.5504	0.987244		5.38503	3.46124	3.67707
ENSDARG00000007369	tcf7l1b		-0.329347	0.998327		-0.25652	0.998327		26.013	20.7037	21.7756
ENSDARG00000007370	dysf		-0.0105601	0.998327		0.10034	0.998327		5.48795	5.44793	5.88323
ENSDARG00000007371	slc26a3.1		NOTEST	NOTEST		NOTEST	NOTEST		0	0	0
ENSDARG00000007377	odc1		0.240798	0.998327		0.0123339	0.998327		121.018	143.001	122.057
ENSDARG00000007382	ubtd1a		0.717596	0.998327		0.44346	0.998327		1.66734	2.74184	2.26735
ENSDARG00000007383	kcnk6		0.349255	0.998327		0.0920978	0.998327		5.15685	6.56933	5.49679
ENSDARG00000007385	cct7		-0.0348327	0.998327		-0.154879	0.998327		254.418	248.349	228.521
ENSDARG00000007387	irf2a		-0.223678	0.998327		-0.494568	0.622836		43.4981	37.2509	30.8738
ENSDARG00000007396	rnd3b		0.00378999	0.998327		0.0933632	0.998327		11.8556	11.8868	12.6482
ENSDARG00000007398	LRRK1		NOTEST	NOTEST		NOTEST	NOTEST		0.068331	0.0698893	0.120758
ENSDARG00000007405	strap		-0.058003	0.998327		0.0332995	0.998327		40.6258	39.0248	41.5744
ENSDARG00000007406	phox2a		0.0412623	0.998327		0.0710375	0.998327		4.65244	4.78742	4.88726
ENSDARG00000007407	barx1		-0.190387	0.998327		0.137062	0.998327		8.95626	7.849	9.84887
ENSDARG00000007409	ppifa		-0.280989	0.998327		-0.031841	0.998327		6.26777	5.15854	6.13095
ENSDARG00000007412	slc2a1b		0.0500956	0.998327		0.575062	0.980874		3.54295	3.66813	5.27807
ENSDARG00000007413	arid2		0.137433	0.998327		0.137563	0.998327		17.0046	18.7042	18.7059
ENSDARG00000007418	chmp4c		-0.201113	0.998327		-0.061035	0.998327		8.7796	7.63719	8.41591
ENSDARG00000007421	ftcd		0.360704	0.977766		-0.0379571	0.998327		38.2365	49.0977	37.2437
ENSDARG00000007425	apol1		0.749215	0.962596		0.668756	0.998327		2.2515	3.7845	3.57922
ENSDARG00000007429	ndor1		0.108172	0.998327		-0.309067	0.998327		10.1816	10.9744	8.21824
ENSDARG00000007430	prdm12b		-0.215613	0.998327		-0.397637	0.900093		30.1969	26.005	22.9225
ENSDARG00000007436	avpr2aa		0.822263	0.998327		-0.856126	0.998327		0.909289	1.60778	0.502322
ENSDARG00000007438	ube2ib		0.103183	0.998327		0.0211698	0.998327		137.439	147.629	139.471
ENSDARG00000007443	fbxl18		0.155772	0.998327		-0.218135	0.998327		4.01485	4.47261	3.45147
ENSDARG00000007444	ift81		0.177181	0.998327		0.160883	0.998327		2.43092	2.74858	2.7177
ENSDARG00000007449	slc25a39		-0.163913	0.998327		0.088358	0.998327		18.9764	16.9384	20.175
ENSDARG00000007461	srgap1		0.203035	0.998327		0.210496	0.998327		1.82083	2.09598	2.10685
ENSDARG00000007465	tdrd1		NOTEST	NOTEST		NOTEST	NOTEST		0.193037	0.214912	0.242003
ENSDARG00000007467	ifit10		NOTEST	NOTEST		NOTEST	NOTEST		0.0366128	0	0
ENSDARG00000007477	fbxo8		-0.0482619	0.998327		0.0629465	0.998327		5.18822	5.01753	5.41959
ENSDARG00000007480	rpe65a		0.284076	0.998327		-0.129557	0.998327		2.19934	2.67799	2.01045
ENSDARG00000007485	epc2		0.0309738	0.998327		-0.043774	0.998327		11.1796	11.4223	10.8455
ENSDARG00000007490	adrb1		0.105248	0.998327		0.0941263	0.998327		1.30409	1.40278	1.39201
ENSDARG00000007494	st3gal2l		0.208915	0.998327		0.0684718	0.998327		6.04662	6.98879	6.34051
ENSDARG00000007496	ufl1		-0.0174415	0.998327		-0.220278	0.998327		17.6734	17.461	15.1708
ENSDARG00000007523	kmt2e		0.00990448	0.998327		0.18964	0.998327		26.8748	27.0599	30.6501
ENSDARG00000007526	ndufs2		-0.116314	0.998327		-0.0455945	0.998327		110.614	102.046	107.172
ENSDARG00000007531	zcchc9		0.0045213	0.998327		-0.334494	0.998327		14.2151	14.2597	11.2735
ENSDARG00000007534	itln1		NOTEST	NOTEST		NOTEST	NOTEST		0	0.107084	0.0602935
ENSDARG00000007553	opn4.1		NOTEST	NOTEST		NOTEST	NOTEST		0.329091	0.423269	0.3523
ENSDARG00000007560	sema3bl		0.570518	0.998327		0.1064	0.998327		4.0681	6.04136	4.37947
ENSDARG00000007561	cdh23		NOTEST	NOTEST		NOTEST	NOTEST		0.0182605	0.00612684	0.0482958
ENSDARG00000007566	appbp2		0.234093	0.998327		0.319108	0.998327		14.0206	16.4906	17.4915
ENSDARG00000007576	crybb1l1		-0.569881	0.158917		-0.253719	0.998327		182.135	122.699	152.762
ENSDARG00000007582	si:ch1073-155h21.1		NOTEST	NOTEST		NOTEST	NOTEST		0.216848	0.117532	0.037815
ENSDARG00000007597	bloc1s4		0.0793556	0.998327		0.308018	0.998327		6.54987	6.92024	8.10878
ENSDARG00000007601	zmynd8		-0.210327	0.998327		-0.262457	0.998327		1.72735	1.49302	1.44003
ENSDARG00000007603	stxbp2		-0.154933	0.998327		0.0410582	0.998327		12.2181	10.974	12.5708
ENSDARG00000007614	wwox		-0.074826	0.998327		-0.288126	0.998327		4.44048	4.21604	3.6366
ENSDARG00000007624	gins1		-0.095516	0.998327		-0.225842	0.998327		19.1032	17.8794	16.3351
ENSDARG00000007630	mkrn2		-0.278596	0.998327		-0.227128	0.998327		12.902	10.6363	11.0226
ENSDARG00000007639	cnot4b		-0.0829254	0.998327		-0.0623302	0.998327		10.4928	9.90672	10.0492
ENSDARG00000007641	msxe		0.131938	0.998327		0.0668268	0.998327		4.90973	5.37991	5.1425
ENSDARG00000007654	nsfa		-0.243329	0.998327		-0.0248362	0.998327		12.3282	10.4148	12.1178
ENSDARG00000007655	crybb1l3		-0.152991	0.998327		-0.437141	0.998327		4.85736	4.36863	3.58763
ENSDARG00000007657	ccnh		0.156679	0.998327		-0.0798694	0.998327		12.1064	13.4952	11.4543
ENSDARG00000007663	amph		-0.226092	0.998327		-0.27101	0.998327		8.61738	7.36741	7.14156
ENSDARG00000007671	ghrb		0.150169	0.998327		0.221772	0.998327		6.7246	7.46229	7.842
ENSDARG00000007678	ttyh3b		-0.152984	0.998327		-0.217132	0.998327		9.18788	8.26347	7.90409
ENSDARG00000007682	ppdpfa		-0.307871	0.998327		0.115933	0.998327		48.2459	38.9746	52.2829
ENSDARG00000007691	cul1b		-0.286197	0.998327		-0.124088	0.998327		14.6147	11.985	13.4102
ENSDARG00000007693	nfkbiab		0.037363	0.998327		0.0520935	0.998327		29.7893	30.5708	30.8846
ENSDARG00000007697	fabp7a		-0.241106	0.998327		0.0229069	0.998327		491.705	416.03	499.575
ENSDARG00000007708	nsa2		0.0684103	0.998327		-0.0784127	0.998327		261.111	273.791	247.298
ENSDARG00000007709	adamts8a		-0.612035	0.998327		0.180783	0.998327		0.892266	0.583786	1.01138
ENSDARG00000007711	rab3il1		0.350421	0.998327		0.252863	0.998327		6.5679	8.37364	7.82612
ENSDARG00000007715	lgsn		NOTEST	NOTEST		NOTEST	NOTEST		0.260934	0.0787096	0.35494
ENSDARG00000007720	sub1b		-0.186867	0.998327		-0.0367231	0.998327		32.1873	28.2769	31.3783
ENSDARG00000007722	nudt8		-0.155177	0.998327		0.208797	0.998327		3.86954	3.47493	4.47212
ENSDARG00000007723	efnb1		-0.0675084	0.998327		0.0839214	0.998327		10.2345	9.76665	10.8475
ENSDARG00000007727	rgl2		-0.31644	0.998327		0.271848	0.998327		1.00439	0.806574	1.21265
ENSDARG00000007734	obfc1		-0.105106	0.998327		0.136045	0.998327		5.54327	5.15378	6.09144
ENSDARG00000007737	zyg11		0.0449762	0.998327		0.277466	0.998327		4.95951	5.11656	6.01125
ENSDARG00000007739	atp1a1a.2		0.0311743	0.998327		0.0992939	0.998327		43.0109	43.9504	46.0754
ENSDARG00000007743	il15l		1.10942	0.998327		1.1156	0.998327		1.33667	2.88397	2.89636
ENSDARG00000007744	tsr1		0.162314	0.998327		-0.0972792	0.998327		26.85	30.0473	25.0992
ENSDARG00000007745	uqcrfs1		0.0453901	0.998327		-0.0662145	0.998327		137.717	142.118	131.539
ENSDARG00000007751	lmnl3		0.331382	0.998327		0.280319	0.998327		0.778428	0.979432	0.945372
ENSDARG00000007753	cpne2		0.373827	0.998327		0.0467026	0.998327		1.87813	2.43365	1.93992
ENSDARG00000007755	wdr61		0.00965371	0.998327		-0.106499	0.998327		35.6482	35.8875	33.1115
ENSDARG00000007760	spg21		0.0781002	0.998327		-0.0888398	0.998327		13.0634	13.7901	12.2832
ENSDARG00000007764	klhdc10		0.119888	0.998327		-0.124793	0.998327		6.92337	7.52328	6.34967
ENSDARG00000007769	sult5a1		NOTEST	NOTEST		NOTEST	NOTEST		0.289346	0.116334	0.458975
ENSDARG00000007774	vash2		0.0778917	0.998327		-0.17701	0.998327		5.27586	5.56853	4.66668
ENSDARG00000007783	blk		NOTEST	NOTEST		NOTEST	NOTEST		0.170183	0.186396	0.192824
ENSDARG00000007786	tmx2b		-0.010237	0.998327		0.0352841	0.998327		16.1546	16.0404	16.5545
ENSDARG00000007787	zgc:112965		NOTEST	NOTEST		NOTEST	NOTEST		0	0	0
ENSDARG00000007788	atp2b1b		-0.0564113	0.998327		-0.522909	0.998327		0.651455	0.626474	0.453391
ENSDARG00000007791	ppp2r1a		0.0506763	0.998327		-0.036098	0.998327		91.4562	94.7258	89.1963
ENSDARG00000007795	cst3		0.244481	0.998327		-0.013055	0.998327		125.984	149.248	124.849
ENSDARG00000007804	gas6		0.13768	0.998327		0.0975046	0.998327		14.0109	15.4139	14.9906
ENSDARG00000007807	cyth3a		-0.189855	0.998327		0.0594767	0.998327		1.1029	0.966904	1.14932
ENSDARG00000007808	zdhhc16a		0.17988	0.998327		0.101411	0.998327		7.79695	8.8323	8.36474
ENSDARG00000007812	sp3b		-0.00832897	0.998327		-0.0350261	0.998327		30.8185	30.6411	30.0793
ENSDARG00000007813	RNPEPL1		0.145337	0.998327		0.267198	0.998327		1.94846	2.15497	2.34491
ENSDARG00000007818	palm1b		-0.17184	0.998327		-0.0356648	0.998327		19.1931	17.0379	18.7244
ENSDARG00000007823	atf3		0.323728	0.998327		0.501184	0.944741		4.13492	5.1751	5.85245
ENSDARG00000007824	camta1b		-0.114019	0.998327		0.165377	0.998327		2.07273	1.91522	2.32448
ENSDARG00000007825	map2k1		-0.135215	0.998327		0.12959	0.998327		15.7611	14.351	17.2424
ENSDARG00000007836	ctsla		0.409947	0.946632		-0.0262638	0.998327		948.712	1260.49	931.597
ENSDARG00000007842	MCHR2 (1 of 2)		NOTEST	NOTEST		NOTEST	NOTEST		0	0	0.15066
ENSDARG00000007856	rtn4rl1a		NOTEST	NOTEST		NOTEST	NOTEST		0.0635215	0.0639391	0.144003
ENSDARG00000007863	tra2a		-0.0284565	0.998327		-0.351315	0.998327		121.547	119.173	95.2768
ENSDARG00000007864	si:ch211-42h24.7		NOTEST	NOTEST		NOTEST	NOTEST		0	0	0
ENSDARG00000007867	dazap2		0.0719454	0.998327		0.200301	0.998327		23.627	24.8351	27.1459
ENSDARG00000007869	ehd3		0.137778	0.998327		-0.201088	0.998327		0.948727	1.0438	0.825292
ENSDARG00000007885	fancl		-0.192422	0.998327		0.277234	0.998327		0.851251	0.74496	1.0316
ENSDARG00000007886	slc35b2		0.194454	0.998327		-0.00903975	0.998336		7.59105	8.68637	7.54363
ENSDARG00000007891	meox1		0.199429	0.998327		0.221673	0.998327		9.44402	10.844	11.0125
ENSDARG00000007892	pdcd2		-0.154776	0.998327		-0.568409	0.978733		7.157	6.42893	4.82639
ENSDARG00000007901	crnkl1		-0.0417721	0.998327		-0.0662365	0.998327		32.5353	31.6067	31.0753
ENSDARG00000007906	lrp2b		NOTEST	NOTEST		NOTEST	NOTEST		0.0400348	0.0313085	0.0282716
ENSDARG00000007912	si:ch211-196i2.2		0.215411	0.998327		0.690478	0.332785		2.44823	2.84248	3.951
ENSDARG00000007916	xpnpep3		-0.319534	0.998327		-0.235377	0.998327		9.08354	7.27891	7.71613
ENSDARG00000007918	ttc27		-0.0387717	0.998327		0.158272	0.998327		10.3869	10.1115	11.5913
ENSDARG00000007923	ptpn1		0.256733	0.998327		0.116406	0.998327		15.6521	18.7006	16.9673
ENSDARG00000007941	hmx4		0.0481341	0.998327		-0.104374	0.998327		7.90849	8.1768	7.35654
ENSDARG00000007943	gabpb2a		0.0390188	0.998327		-0.199819	0.998327		7.01193	7.20416	6.105
ENSDARG00000007944	lhx1b		-0.243509	0.998327		-0.197174	0.998327		8.59893	7.26342	7.50048
ENSDARG00000007950	itga11b		-3.71097	0.59531		-3.95468	0.570892		1.71294	0.130807	0.110476
ENSDARG00000007955	iars		0.325395	0.998327		0.143625	0.998327		40.1586	50.319	44.3623
ENSDARG00000007959	hibadhb		-0.0378431	0.998327		-0.0594037	0.998327		60.7515	59.1786	58.3008
ENSDARG00000007960	hnrnpaba		0.0199231	0.998327		-0.246881	0.998327		1584	1606.03	1334.86
ENSDARG00000007971	cks1b		-0.296312	0.998327		-0.148128	0.998327		35.6538	29.034	32.1747
ENSDARG00000007975	fth1b		0.129748	0.998327		0.222006	0.998327		2.68858	2.94158	3.13583
ENSDARG00000007976	si:ch211-220f16.2		-0.159417	0.998327		0.303911	0.998327		8.24369	7.38129	10.1767
ENSDARG00000007982	onecut1		0.14727	0.998327		0.17388	0.998327		13.8389	15.3262	15.6115
ENSDARG00000007988	masp2		-0.761121	0.44528		-0.297236	0.998327		5.04555	2.97707	4.10612
ENSDARG00000007989	nedd8		-0.0978177	0.998327		-0.224515	0.998327		113.504	106.064	97.1463
ENSDARG00000007990	wt1b		0.388031	0.998327		-0.915403	0.998327		1.38159	1.80796	0.732513
ENSDARG00000007996	pou2f1b		0.373579	0.998327		-0.044778	0.998327		4.31006	5.58395	4.17834
ENSDARG00000008010	zgc:194189		1.81681	0.998327		NOTEST	NOTEST		0.166296	0.585862	0.471241
ENSDARG00000008014	nudt17		-0.1141	0.998327		0.312654	0.998327		7.73747	7.1491	9.60987
ENSDARG00000008019	mxg		NOTEST	NOTEST		NOTEST	NOTEST		0.176652	0.257573	0.0249283
ENSDARG00000008020	med31		-0.108256	0.998327		-0.205783	0.998327		39.7222	36.8506	34.4418
ENSDARG00000008022	kif18a		-0.0399488	0.998327		-0.0821934	0.998327		11.5485	11.2331	10.909
ENSDARG00000008026	fam129bb		-0.0149306	0.998327		0.0368172	0.998327		5.42052	5.36471	5.56063
ENSDARG00000008029	mep1a.2		NOTEST	NOTEST		NOTEST	NOTEST		0	0	0.0847451
ENSDARG00000008030	myl9b		0.0458629	0.998327		-0.168451	0.998327		31.2739	32.2841	27.8275
ENSDARG00000008032	sart3		-0.0738302	0.998327		-0.253387	0.998327		26.1118	24.8091	21.9058
ENSDARG00000008034	skib		0.0982793	0.998327		-0.0304307	0.998327		22.9657	24.5846	22.4863
ENSDARG00000008035	zgc:113516		NOTEST	NOTEST		NOTEST	NOTEST		0.52764	0.396312	0.398718
ENSDARG00000008049	si:dkey-42i9.4		-0.20164	0.998327		0.520887	0.268151		168.182	146.245	241.314
ENSDARG00000008060	scara3		-1.03055	0.829335		-0.172133	0.998327		1.081	0.529175	0.959422
ENSDARG00000008068	tma16		-0.354556	0.998327		-0.137936	0.998327		26.9715	21.0947	24.5122
ENSDARG00000008075	illr4		0.272488	0.998327		1.02878	0.998327		0.698573	0.843799	1.4253
ENSDARG00000008095	olfcd1		NOTEST	NOTEST		NOTEST	NOTEST		0	0	0
ENSDARG00000008097	srsf9		0.0375875	0.998327		0.0220938	0.998327		61.8305	63.4626	62.7847
ENSDARG00000008098	ifit9		NOTEST	NOTEST		NOTEST	NOTEST		0	0.0409722	0.0461386
ENSDARG00000008100	slc7a10a		0.128753	0.998327		0.0776895	0.998327		1.12397	1.2289	1.18616
ENSDARG00000008105	mettl2a		0.0574719	0.998327		-0.509118	0.998327		23.4052	24.3564	16.4457
ENSDARG00000008107	src		-0.0908522	0.998327		0.26444	0.998327		2.88997	2.71359	3.47135
ENSDARG00000008119	E2F6		-0.0989583	0.998327		0.0288536	0.998327		16.6571	15.5529	16.9936
ENSDARG00000008127	pcdh15b		1.20339	0.998327		NOTEST	NOTEST		0.266159	0.61291	0.525206
ENSDARG00000008131	sox1b		0.153516	0.998327		0.0773068	0.998327		14.57	16.2059	15.372
ENSDARG00000008133	foxl1		0.195009	0.998327		0.439095	0.998327		1.67937	1.92243	2.27681
ENSDARG00000008140	kcnab1a		NOTEST	NOTEST		NOTEST	NOTEST		0.126985	0.230076	0.316662
ENSDARG00000008141	rbl1		-0.0482849	0.998327		-0.249108	0.998327		22.6764	21.93	19.0803
ENSDARG00000008142	stxbp3		0.0111622	0.998327		0.0134959	0.998327		15.943	16.0668	16.0928
ENSDARG00000008153	serinc5		-0.0105596	0.998327		0.145276	0.998327		14.3828	14.278	15.9066
ENSDARG00000008155	sms		-0.00787626	0.998327		-0.130419	0.998327		30.6202	30.4535	27.9736
ENSDARG00000008164	CT573322.1		-0.413758	0.998327		-0.572577	0.998327		1.1246	0.844201	0.7562
ENSDARG00000008165	caspa		-0.0824943	0.998327		0.0978407	0.998327		5.50244	5.19663	5.88855
ENSDARG00000008170	dbnla		-0.058578	0.998327		-0.0462732	0.998327		20.7581	19.9322	20.1029
ENSDARG00000008174	hoxb1a		0.252204	0.998327		-0.0747178	0.998327		8.00775	9.53743	7.60358
ENSDARG00000008182	si:ch73-111e15.1		NOTEST	NOTEST		NOTEST	NOTEST		0	0	0
ENSDARG00000008184	mia3		-0.254251	0.998327		-0.338625	0.998327		20.0461	16.8071	15.8523
ENSDARG00000008186	syk		-0.315256	0.998327		0.197201	0.998327		0.66154	0.531685	0.758437
ENSDARG00000008188	sf1		0.248922	0.998327		0.0823194	0.998327		130.77	155.397	138.449
ENSDARG00000008191	tmeff1a		0.326527	0.998327		0.725342	0.998327		0.575588	0.721782	0.951615
ENSDARG00000008192	pank1a		0.602536	0.580039		0.623043	0.576466		4.02854	6.11687	6.20444
ENSDARG00000008200	ugp2b		0.00847573	0.998327		0.223825	0.998327		19.6078	19.7234	22.8985
ENSDARG00000008203	pax1a		0.0171879	0.998327		-0.123346	0.998327		3.48128	3.52301	3.19601
ENSDARG00000008209	myt1la		0.0290824	0.998327		-0.00904161	0.998327		1.01216	1.03277	1.00584
ENSDARG00000008212	kcnk13a		NOTEST	NOTEST		NOTEST	NOTEST		0.153022	0.246445	0.346901
ENSDARG00000008218	znf410		0.213969	0.998327		-0.147902	0.998327		21.6843	25.1511	19.5714
ENSDARG00000008219	crygm4		NOTEST	NOTEST		NOTEST	NOTEST		0	0.294834	0
ENSDARG00000008224	vps35		-0.0403112	0.998327		-0.142318	0.998327		34.9321	33.9696	31.6507
ENSDARG00000008235	cog5		-0.0747829	0.998327		-0.083113	0.998327		6.48272	6.15525	6.11981
ENSDARG00000008237	sars		-0.00947241	0.998327		-0.275913	0.998327		90.4207	89.829	74.681
ENSDARG00000008238	manba		0.0508735	0.998327		0.448479	0.998327		1.03796	1.07522	1.41641
ENSDARG00000008239	mocs3		-0.0512958	0.998327		0.0404608	0.998327		3.80129	3.6685	3.9094
ENSDARG00000008243	cct8		-0.211042	0.998327		-0.301449	0.998327		360.342	311.304	292.395
ENSDARG00000008247	vezf1a		0.0805808	0.998327		0.149953	0.998327		10.5063	11.1098	11.6571
ENSDARG00000008249	ptchd4		NOTEST	NOTEST		NOTEST	NOTEST		0.26073	0.274941	0.337757
ENSDARG00000008255	cnot6a		-0.0728688	0.998327		-0.195433	0.998327		24.3823	23.1813	21.2933
ENSDARG00000008263	mfsd4b		-0.0946548	0.998327		0.162404	0.998327		4.89862	4.58754	5.48229
ENSDARG00000008275	klhl24b		0.513217	0.998327		1.16873	0.131288		1.57684	2.25051	3.54495
ENSDARG00000008278	rcor2		0.042581	0.998327		0.0291541	0.998327		52.7762	54.3571	53.8536
ENSDARG00000008279	map2k7		NOTEST	NOTEST		NOTEST	NOTEST		0.251513	0.556961	0.513161
ENSDARG00000008287	fam114a1		-0.111647	0.998327		0.323895	0.998327		17.6272	16.3145	22.064
ENSDARG00000008292	eif2s3		-0.224413	0.998327		-0.315566	0.998327		415.087	355.291	333.537
ENSDARG00000008305	hand2		0.0628269	0.998327		0.312343	0.998327		15.1303	15.8038	18.7877
ENSDARG00000008306	rdh5		-0.0736568	0.998327		-0.540386	0.998327		4.44576	4.22448	3.05685
ENSDARG00000008310	ip6k2a		0.309655	0.998327		0.410332	0.998327		41.0233	50.8447	54.5195
ENSDARG00000008322	ambra1a		-0.298369	0.998327		0.109763	0.998327		2.95607	2.40379	3.18975
ENSDARG00000008329	asic1a		-0.171119	0.998327		0.126743	0.998327		2.3356	2.07438	2.55007
ENSDARG00000008333	znfl2a		-0.0548294	0.998327		0.139623	0.998327		13.416	12.9157	14.7793
ENSDARG00000008336	sh3bp5a		-0.0226076	0.998327		0.148722	0.998327		1.05012	1.03379	1.16415
ENSDARG00000008363	mcl1b		-0.218579	0.998327		0.735252	0.0152503		80.5083	69.1898	134.021
ENSDARG00000008370	csnk1da		0.0285444	0.998327		-0.0159861	0.998327		51.0508	52.071	50.4883
ENSDARG00000008372	spred2b		-0.0128235	0.998327		-0.247918	0.998327		3.68804	3.6554	3.10573
ENSDARG00000008377	epn2		0.0839903	0.998327		-0.0985704	0.998327		18.4919	19.6004	17.2707
ENSDARG00000008380	brd7		-0.0774188	0.998327		-0.181683	0.998327		57.9885	54.9587	51.1269
ENSDARG00000008383	arpc1a		-0.147938	0.998327		-0.0951017	0.998327		122.961	110.977	115.117
ENSDARG00000008384	hdac6		-0.498207	0.998327		-0.606208	0.998327		16.3263	11.5588	10.7251
ENSDARG00000008388	mmp14b		-0.102671	0.998327		-0.0178335	0.998327		12.8351	11.9534	12.6774
ENSDARG00000008395	snupn		-0.0485788	0.998327		-0.0364481	0.998327		11.5378	11.1558	11.25
ENSDARG00000008396	ftr24		-0.0169553	0.998327		-0.276477	0.998327		4.16806	4.11936	3.44117
ENSDARG00000008398	cacna1c		NOTEST	NOTEST		NOTEST	NOTEST		0.0333609	0.0503732	0.104001
ENSDARG00000008403	phospho1		0.381991	0.995666		-0.487819	0.738133		16.6425	21.6875	11.8678
ENSDARG00000008407	tspan7b		0.0825611	0.998327		-0.00846515	0.998327		24.641	26.0923	24.4968
ENSDARG00000008413	atp11a		-0.306936	0.998327		-0.0760501	0.998327		1.73113	1.39937	1.64224
ENSDARG00000008414	exoc3l2a		-0.757982	0.701272		0.0472159	0.998327		1.92804	1.14009	1.99218
ENSDARG00000008433	unc45b		-0.226305	0.998327		-0.405564	0.745419		53.9943	46.1555	40.7626
ENSDARG00000008434	bcl2l1		0.0676201	0.998327		0.118305	0.998327		16.4316	17.2201	17.8358
ENSDARG00000008439	atxn10		0.344788	0.998327		0.416791	0.998327		2.04105	2.59206	2.72471
ENSDARG00000008447	fkbp4		-0.18748	0.998327		-0.595233	0.0874116		96.7359	84.9475	64.0331
ENSDARG00000008450	pcolce2a		-0.133019	0.998327		-0.485168	0.998327		0.81528	0.743471	0.582447
ENSDARG00000008454	cpeb1b		NOTEST	NOTEST		NOTEST	NOTEST		0.44546	0.510387	0.402458
ENSDARG00000008457	faah2a		-0.608812	0.998327		-0.106034	0.998327		1.99103	1.30559	1.84994
ENSDARG00000008461	anapc5		0.0759171	0.998327		0.241352	0.998327		4.99642	5.26638	5.90626
ENSDARG00000008472	apex2		-0.0650934	0.998327		0.0730691	0.998327		4.60765	4.40438	4.84703
ENSDARG00000008473	asb14a		NOTEST	NOTEST		NOTEST	NOTEST		0	0.060692	0
ENSDARG00000008480	trmt61a		0.0356157	0.998327		-0.0499938	0.998327		8.19373	8.39852	7.91465
ENSDARG00000008485	LRP3		-0.452421	0.998327		-0.176146	0.998327		1.45227	1.06134	1.28535
ENSDARG00000008487	dmd		0.162701	0.998327		0.218726	0.998327		34.682	38.8223	40.3596
ENSDARG00000008490	ltv1		0.03508	0.998327		-0.258754	0.998327		28.4326	29.1325	23.7643
ENSDARG00000008491	RDH13 (1 of 3)		0.697755	0.998327		0.654824	0.998327		1.39966	2.27022	2.20366
ENSDARG00000008494	myl6		0.103944	0.998327		-0.183835	0.998327		55.7776	59.9446	49.1044
ENSDARG00000008502	pno1		0.0394462	0.998327		-0.0841721	0.998327		89.4822	91.9626	84.4109
ENSDARG00000008503	glcci1		0.144103	0.998327		-0.234255	0.998327		1.9873	2.19605	1.68945
ENSDARG00000008540	sox21b		0.133968	0.998327		-0.0382268	0.998327		16.6751	18.2978	16.2391
ENSDARG00000008541	chia.4		NOTEST	NOTEST		NOTEST	NOTEST		0	0	0.0306696
ENSDARG00000008542	yod1		-0.0594649	0.998327		-0.0917429	0.998327		14.3725	13.7922	13.487
ENSDARG00000008548	arhgap12a		0.157013	0.998327		0.0873473	0.998327		3.52829	3.93396	3.74851
ENSDARG00000008551	pole3		-0.168034	0.998327		-0.238002	0.998327		52.3376	46.5833	44.378
ENSDARG00000008553	zgc:136872		NOTEST	NOTEST		NOTEST	NOTEST		0.460058	0.438729	0.494048
ENSDARG00000008560	brap		0.25738	0.998327		0.306314	0.998327		5.34744	6.39183	6.61235
ENSDARG00000008568	slc25a24		0.111492	0.998327		0.222796	0.998327		17.1348	18.5115	19.9962
ENSDARG00000008573	fam20b		-0.16601	0.998327		0.0951918	0.998327		13.7876	12.2889	14.728
ENSDARG00000008575	lyst		0.279025	0.998327		0.00713594	0.998327		3.36777	4.08637	3.38447
ENSDARG00000008592	mtmr8		-0.172037	0.998327		0.131618	0.998327		6.29553	5.58785	6.8969
ENSDARG00000008593	nbas		-0.197311	0.998327		0.111487	0.998327		2.09096	1.82368	2.25895
ENSDARG00000008623	cops3		-0.136836	0.998327		-0.000132834	0.998327		45.4559	41.3427	45.4517
ENSDARG00000008637	mtp		-0.486995	0.581027		-0.659191	0.0874116		28.339	20.2201	17.9452
ENSDARG00000008639	kifap3a		0.0573905	0.998327		0.131207	0.998327		7.04278	7.32859	7.71332
ENSDARG00000008660	coro1b		0.0283869	0.998327		0.114485	0.998327		9.67577	9.86804	10.4749
ENSDARG00000008662	fign		NOTEST	NOTEST		NOTEST	NOTEST		0.182029	0.244301	0.458511
ENSDARG00000008674	chrnb2a		NOTEST	NOTEST		NOTEST	NOTEST		0	0.0455859	0.102724
ENSDARG00000008678	snx3		-0.00392178	0.998327		-0.0926256	0.998327		47.9852	47.8549	45.0012
ENSDARG00000008697	epas1a		0.163508	0.998327		-0.326445	0.998327		13.6199	15.2544	10.8619
ENSDARG00000008703	apeh		-0.0457231	0.998327		0.0740759	0.998327		11.2335	10.8831	11.8254
ENSDARG00000008706	paip2b		0.0280105	0.998327		0.0643311	0.998327		131.174	133.746	137.156
ENSDARG00000008720	lmo3		-0.342114	0.998327		0.0158061	0.998327		23.9012	18.8553	24.1645
ENSDARG00000008723	prkcba		0.0308172	0.998327		-0.226189	0.998327		7.47548	7.63688	6.39071
ENSDARG00000008727	ranbp3a		NOTEST	NOTEST		NOTEST	NOTEST		0.426351	0.494035	0.47576
ENSDARG00000008732	zgc:66479		-0.0273322	0.998327		-0.195366	0.998327		43.038	42.2303	37.5873
ENSDARG00000008735	atp6ap2		0.503384	0.600251		0.358618	0.998327		58.9122	83.5101	75.5371
ENSDARG00000008740	esf1		-0.173113	0.998327		-0.340316	0.998327		17.2799	15.326	13.6488
ENSDARG00000008748	ube2na		-0.109853	0.998327		-0.304558	0.998327		115.507	107.038	93.5248
ENSDARG00000008757	entpd6		-0.15479	0.998327		-0.117027	0.998327		25.8495	23.2196	23.8354
ENSDARG00000008765	tmed5		-0.17875	0.998327		-0.400533	0.991327		23.1289	20.4336	17.522
ENSDARG00000008767	si:dkey-42p8.3		-0.171696	0.998327		-0.0546811	0.998327		18.8776	16.7595	18.1755
ENSDARG00000008772	cacng1a		0.218159	0.998327		0.128169	0.998327		13.2458	15.4082	14.4764
ENSDARG00000008784	prpf4ba		0.269516	0.998327		0.289393	0.998327		4.50148	5.4261	5.50138
ENSDARG00000008785	dldh		-0.101598	0.998327		0.00419422	0.998327		96.1973	89.6558	96.4773
ENSDARG00000008788	camk1gb		NOTEST	NOTEST		NOTEST	NOTEST		0.372376	0.418921	0.208511
ENSDARG00000008790	actr3b		-0.122177	0.998327		-0.152885	0.998327		0.782309	0.718786	0.703648
ENSDARG00000008796	her5		0.108989	0.998327		-0.456647	0.998327		0.670879	0.723524	0.488854
ENSDARG00000008803	marcksb		0.119924	0.998327		-0.196986	0.998327		557.713	606.055	486.533
ENSDARG00000008805	orc3		-0.124901	0.998327		-0.301703	0.998327		17.52	16.067	14.2139
ENSDARG00000008807	bokb		1.08746	0.998327		NOTEST	NOTEST		0.37675	0.80059	0.474495
ENSDARG00000008808	eml2		0.0618668	0.998327		0.491225	0.998327		10.1037	10.5464	14.2021
ENSDARG00000008811	cmtm3		-0.692612	0.998327		0.0773252	0.998327		4.07066	2.51865	4.29479
ENSDARG00000008816	glud1a		0.0529261	0.998327		0.0201454	0.998327		35.2763	36.5944	35.7723
ENSDARG00000008818	hsf1		0.0816897	0.998327		0.0147086	0.998327		5.55053	5.87389	5.60741
ENSDARG00000008829	chga		-0.234143	0.998327		-0.175525	0.998327		7.32482	6.22749	6.48573
ENSDARG00000008832	neu1		0.360226	0.998327		-0.350774	0.998327		20.3534	26.1261	15.9604
ENSDARG00000008835	A2ML1 (1 of 13)		NOTEST	NOTEST		NOTEST	NOTEST		0	0.0129766	0
ENSDARG00000008840	hmbsa		-0.1992	0.998327		-0.236445	0.998327		23.1056	20.1258	19.6129
ENSDARG00000008849	ptprq		NOTEST	NOTEST		NOTEST	NOTEST		0.0570582	0.0410238	0.00923935
ENSDARG00000008852	elp4		-0.199654	0.998327		0.199486	0.998327		5.25615	4.57685	6.03558
ENSDARG00000008858	cyp7b1		-0.427952	0.998327		-0.256622	0.998327		2.36252	1.7561	1.97754
ENSDARG00000008859	mylipa		0.418755	0.998327		0.590084	0.679567		4.30922	5.76044	6.48681
ENSDARG00000008861	tfap2e		0.159276	0.998327		0.100933	0.998327		8.31332	9.28371	8.91577
ENSDARG00000008866	cabp4		NOTEST	NOTEST		NOTEST	NOTEST		0	0	0
ENSDARG00000008867	rap1b		-0.1033	0.998327		-0.0387216	0.998327		42.7414	39.788	41.6095
ENSDARG00000008880	usp28		0.136421	0.998327		0.30586	0.998327		9.83316	10.8084	12.1553
ENSDARG00000008884	hprt1		-0.486733	0.857886		-0.0533108	0.998327		11.6558	8.31804	11.2329
ENSDARG00000008886	msxb		-0.17341	0.998327		0.00763405	0.998327		30.0906	26.6826	30.2502
ENSDARG00000008890	ctns		-0.123184	0.998327		-0.370459	0.998327		6.01567	5.52334	4.65334
ENSDARG00000008904	smarca2		-0.318531	0.998327		-0.265371	0.998327		4.16345	3.33861	3.46392
ENSDARG00000008906	si:ch211-241e1.5		0.184739	0.998327		0.635275	0.998327		1.81647	2.06463	2.82141
ENSDARG00000008912	slc8a2a		NOTEST	NOTEST		NOTEST	NOTEST		0.154133	0.376783	0.499169
ENSDARG00000008920	mrpl53		-0.153429	0.998327		-0.399055	0.998327		79.9072	71.8454	60.598
ENSDARG00000008931	renbp		0.503838	0.730474		0.144962	0.998327		11.8984	16.8717	13.1561
ENSDARG00000008936	sec11a		-0.074834	0.998327		-0.256338	0.998327		80.6254	76.5499	67.5004
ENSDARG00000008946	ccdc127b		0.560807	0.998327		0.731751	0.960657		4.11465	6.06949	6.833
ENSDARG00000008947	rtf1		0.109908	0.998327		0.0713218	0.998327		39.2026	42.3059	41.1894
ENSDARG00000008948	PLA2G3 (1 of 2)		NOTEST	NOTEST		NOTEST	NOTEST		0.103513	0.104193	0.029333
ENSDARG00000008953	pofut1		0.0661162	0.998327		0.0504	0.998327		19.1242	20.0211	19.8042
ENSDARG00000008966	tbl1xr1b		0.130843	0.998327		-0.0645753	0.998327		5.6279	6.16218	5.38155
ENSDARG00000008969	fgb		0.124371	0.998327		-0.0548974	0.998327		75.1869	81.9561	72.3796
ENSDARG00000008976	mdn1		-0.0475023	0.998327		-0.154519	0.998327		3.74551	3.6242	3.36509
ENSDARG00000008979	golga1		-0.150279	0.998327		-0.0389182	0.998327		7.02123	6.32666	6.83436
ENSDARG00000008982	casq2		-0.103677	0.998327		-0.207625	0.998327		137.005	127.505	118.641
ENSDARG00000008983	sh3glb2a		0.23849	0.998327		0.187264	0.998327		2.15513	2.54253	2.45383
ENSDARG00000008986	e2f7		-0.0106427	0.998327		0.0642108	0.998327		10.2976	10.2219	10.7662
ENSDARG00000009001	pdia6		-0.187452	0.998327		-0.259159	0.998327		48.3989	42.5018	40.4409
ENSDARG00000009014	col11a1b		0.0294123	0.998327		-0.0528791	0.998327		24.6876	25.1961	23.7991
ENSDARG00000009018	rhbg		-0.399479	0.998327		-0.233031	0.998327		5.75737	4.36485	4.89863
ENSDARG00000009020	cnr1		0.248641	0.998327		0.108027	0.998327		1.25845	1.49515	1.3563
ENSDARG00000009021	chrna1		-0.0214368	0.998327		-0.292675	0.998327		43.8249	43.1786	35.7781
ENSDARG00000009023	ankrd28b		0.0657471	0.998327		0.206754	0.998327		15.4381	16.1579	17.8169
ENSDARG00000009026	ANK2 (1 of 2)		-0.0270723	0.998327		0.353377	0.998327		1.59385	1.56422	2.03622
ENSDARG00000009031	tnikb		0.0918034	0.998327		0.121268	0.998327		14.7291	15.6968	16.0207
ENSDARG00000009040	si:ch73-141c7.1		-0.170628	0.998327		-0.325402	0.998327		9.53448	8.47096	7.60924
ENSDARG00000009046	nphp1		-0.0139914	0.998327		-0.158703	0.998327		3.32711	3.295	2.98052
ENSDARG00000009074	cbr4		-0.077421	0.998327		-0.393868	0.998327		6.40645	6.07172	4.87586
ENSDARG00000009079	si:ch211-224l10.5		NOTEST	NOTEST		NOTEST	NOTEST		0.0867123	0.236034	0.196577
ENSDARG00000009087	cd74a		3.09825	0.998327		2.88566	0.998327		0.165536	1.41761	1.22338
ENSDARG00000009094	gata2b		NOTEST	NOTEST		NOTEST	NOTEST		0.405583	0.345442	0.353637
ENSDARG00000009106	serinc1		0.020666	0.998327		0.162512	0.998327		46.3623	47.0312	51.8903
ENSDARG00000009113	pigc		0.626838	0.945195		0.489536	0.998327		3.461	5.3444	4.85922
ENSDARG00000009121	CHRM1 (1 of 2)		NOTEST	NOTEST		NOTEST	NOTEST		0	0	0
ENSDARG00000009123	sele		-1.04543	0.238429		-0.110499	0.998327		1.50343	0.728411	1.39257
ENSDARG00000009131	slc10a4		-0.408194	0.998327		-0.140537	0.998327		1.59442	1.2015	1.44642
ENSDARG00000009133	myo1eb		0.0658361	0.998327		0.134754	0.998327		11.8535	12.4069	13.014
ENSDARG00000009134	hlx1		-0.385877	0.998327		-0.0751996	0.998327		9.52231	7.28755	9.03868
ENSDARG00000009136	tp53bp2a		0.123862	0.998327		0.247346	0.998327		18.9492	20.648	22.4931
ENSDARG00000009142	ppp1r13bb		0.134491	0.998327		0.25751	0.998327		15.4004	16.9051	18.4098
ENSDARG00000009153	pla2g1b		NOTEST	NOTEST		NOTEST	NOTEST		0	0	0
ENSDARG00000009160	kmo		NOTEST	NOTEST		NOTEST	NOTEST		0.095226	0.0639009	0.287839
ENSDARG00000009161	ftr55		NOTEST	NOTEST		NOTEST	NOTEST		0	0	0
ENSDARG00000009169	mob1ba		-0.126521	0.998327		0.00647448	0.998327		25.5284	23.3849	25.6432
ENSDARG00000009170	ctr9		-0.0647473	0.998327		0.0121896	0.998327		27.8885	26.6646	28.1251
ENSDARG00000009178	zfand1		-0.208549	0.998327		-0.0649247	0.998327		20.236	17.5124	19.3455
ENSDARG00000009194	COL16A1		0.425705	0.998327		0.0824434	0.998327		37.0466	49.7621	39.2253
ENSDARG00000009196	anxa3a		-0.372056	0.998327		-0.346346	0.998327		26.216	20.2566	20.6208
ENSDARG00000009208	prkcda		-0.0707168	0.998327		0.230064	0.998327		5.23259	4.98229	6.13724
ENSDARG00000009209	slc9a6a		-0.258114	0.998327		0.181157	0.998327		2.22906	1.86389	2.52729
ENSDARG00000009212	ppiaa		0.0598791	0.998327		-0.0498119	0.998327		2783.02	2900.96	2688.57
ENSDARG00000009214	tmem180		0.226483	0.998327		0.02192	0.998327		9.36174	10.953	9.50506
ENSDARG00000009215	zgc:112437		-0.475973	0.998327		0.89699	0.998327		0.877063	0.630592	1.63325
ENSDARG00000009217	tom1l2		0.0795623	0.998327		-0.0145249	0.998327		3.43426	3.62898	3.39986
ENSDARG00000009218	mars2		0.0847417	0.998327		-0.322791	0.998327		3.28419	3.48287	2.62578
ENSDARG00000009242	fev		0.2181	0.998327		0.170688	0.998327		1.4389	1.67372	1.61961
ENSDARG00000009250	etfb		-0.0593603	0.998327		-0.0415022	0.998327		135.176	129.727	131.342
ENSDARG00000009252	napepld		0.781899	0.752186		1.10557	0.238429		2.52138	4.33524	5.42561
ENSDARG00000009253	C17H14orf166		-0.240514	0.998327		-0.260357	0.998327		45.9484	38.8928	38.3615
ENSDARG00000009262	FAR2		-0.649509	0.998327		-0.202546	0.998327		0.668109	0.425917	0.580597
ENSDARG00000009266	uevld		0.336816	0.998327		-0.0877059	0.998327		3.24044	4.09256	3.04931
ENSDARG00000009267	zgc:136439		0.0357028	0.998327		-0.553047	0.998327		13.1004	13.4287	8.92899
ENSDARG00000009273	ppm1da		0.0223837	0.998327		-0.151422	0.998327		34.7508	35.2941	31.2883
ENSDARG00000009280	smyd1a		-0.0762084	0.998327		-0.110624	0.998327		129.258	122.608	119.717
ENSDARG00000009281	dnm1b		-0.546848	0.998327		-0.975159	0.587056		2.03689	1.39428	1.03613
ENSDARG00000009285	rpl15		0.105538	0.998327		-0.00197414	0.998327		2592.53	2789.29	2588.98
ENSDARG00000009299	dusp8a		0.0717379	0.998327		0.440277	0.944741		5.7989	6.09454	7.86833
ENSDARG00000009311	pvalb6		0.0798429	0.998327		-0.681714	0.998327		1.3324	1.40822	0.830651
ENSDARG00000009313	NAPSA		0.586984	0.893029		0.640052	0.69918		5.18157	7.78325	8.07488
ENSDARG00000009315	clgn		0.0786108	0.998327		-0.0373054	0.998327		25.4684	26.8947	24.8183
ENSDARG00000009336	aif1l		-0.234001	0.998327		-0.355039	0.998327		32.1892	27.3696	25.1671
ENSDARG00000009341	nrap		-0.154783	0.998327		0.106088	0.998327		12.5554	11.2781	13.5135
ENSDARG00000009342	txndc5		0.0343589	0.998327		-0.165917	0.998327		58.1745	59.5766	51.8545
ENSDARG00000009346	caprin1a		-0.0902103	0.998327		-0.332177	0.998327		43.6972	41.0485	34.7103
ENSDARG00000009350	atg3		-0.22883	0.998327		-0.161609	0.998327		54.2288	46.2748	48.482
ENSDARG00000009351	fgf6a		-0.121791	0.998327		-0.172854	0.998327		1.78602	1.64143	1.58435
ENSDARG00000009361	CABZ01077220.1		NOTEST	NOTEST		NOTEST	NOTEST		0.266971	0.134363	0.113479
ENSDARG00000009372	diras1b		NOTEST	NOTEST		NOTEST	NOTEST		0	0	0
ENSDARG00000009386	MPP4 (1 of 2)		NOTEST	NOTEST		NOTEST	NOTEST		0	0.0490145	0
ENSDARG00000009387	robo4		0.209567	0.998327		0.138571	0.998327		13.49	15.5991	14.85
ENSDARG00000009390	npl		0.328826	0.998327		-0.163663	0.998327		11.9633	15.0258	10.6803
ENSDARG00000009401	vcanb		0.0913038	0.998327		0.0314407	0.998327		22.6048	24.0817	23.1029
ENSDARG00000009402	si:ch211-210b2.2		NOTEST	NOTEST		NOTEST	NOTEST		0.244963	0.205483	0.439651
ENSDARG00000009418	mef2cb		0.269858	0.998327		0.402289	0.998327		8.96385	10.8076	11.8467
ENSDARG00000009430	tmem30c		0.148857	0.998327		0.0946263	0.998327		0.860793	0.954353	0.919145
ENSDARG00000009436	ubxn7		-0.0460462	0.998327		-0.0958248	0.998327		28.8474	27.9412	26.9935
ENSDARG00000009438	myog		0.237142	0.998327		0.381572	0.998327		6.96714	8.21186	9.07652
ENSDARG00000009443	zgc:92137		10	0.0152503		10	0.0152503		0	3.00686	4.99437
ENSDARG00000009447	atp5g3b		-0.0774714	0.998327		-0.0771959	0.998327		796.701	755.047	755.191
ENSDARG00000009459	slc35e4		0.689501	0.998327		NOTEST	NOTEST		0.484777	0.781812	0.15527
ENSDARG00000009466	rgs9bp		NOTEST	NOTEST		NOTEST	NOTEST		0.525054	0.512915	0.426364
ENSDARG00000009470	hnf1a		0.493458	0.998327		0.44331	0.998327		1.38001	1.94279	1.87642
ENSDARG00000009471	nid2b		NOTEST	NOTEST		NOTEST	NOTEST		0.0390477	0.19499	0
ENSDARG00000009472	med19b		0.254975	0.998327		0.0477925	0.998327		7.87343	9.39548	8.13862
ENSDARG00000009473	ppardb		-0.0280097	0.998327		0.109677	0.998327		13.24	12.9854	14.2858
ENSDARG00000009477	prkar2ab		NOTEST	NOTEST		NOTEST	NOTEST		0.0613119	0.0308575	0.138994
ENSDARG00000009480	pdcl		0.00393936	0.998327		0.0391453	0.998327		14.2138	14.2527	14.6048
ENSDARG00000009482	SLC38A8 (1 of 2)		NOTEST	NOTEST		NOTEST	NOTEST		0.0972584	0.146919	0.110242
ENSDARG00000009484	arf1		-0.118161	0.998327		-0.207896	0.998327		46.461	42.8074	40.2259
ENSDARG00000009488	gipc2		-0.0392203	0.998327		-0.105688	0.998327		7.33717	7.14039	6.81888
ENSDARG00000009493	MAP3K13		NOTEST	NOTEST		NOTEST	NOTEST		0.148928	0.199835	0.214491
ENSDARG00000009494	xrcc1		-0.0032949	0.998327		-0.0830979	0.998327		28.7366	28.671	27.1282
ENSDARG00000009499	syne1a		-0.107375	0.998327		0.0795204	0.998327		15.2242	14.1323	16.0869
ENSDARG00000009505	slmo2		0.29074	0.998327		-0.168963	0.998327		43.9779	53.7967	39.1175
ENSDARG00000009511	tnfa		NOTEST	NOTEST		NOTEST	NOTEST		0	0	0
ENSDARG00000009524	rnf150b		-0.121532	0.998327		0.130934	0.998327		3.5869	3.29712	3.92766
ENSDARG00000009525	tial1		0.239269	0.998327		0.125678	0.998327		65.387	77.1825	71.3386
ENSDARG00000009534	wls		0.173374	0.998327		0.0488943	0.998327		53.818	60.6901	55.6732
ENSDARG00000009544	cldnb		0.147742	0.998327		0.179054	0.998327		50.5147	55.962	57.1898
ENSDARG00000009549	ubr4		0.14971	0.998327		0.335924	0.998327		31.0845	34.4835	39.2345
ENSDARG00000009550	foxi3b		0.269422	0.998327		0.378015	0.998327		7.82546	9.43221	10.1696
ENSDARG00000009553	gng3		-0.232697	0.998327		-0.247396	0.998327		47.6316	40.5365	40.1256
ENSDARG00000009557	wrap73		-0.00368181	0.998327		-0.140056	0.998327		10.0961	10.0704	9.16208
ENSDARG00000009567	SPEG (1 of 2)		-0.143411	0.998327		-0.105673	0.998327		5.23025	4.73534	4.86084
ENSDARG00000009568	ENSDARG00000009568		-0.766826	0.998327		-1.51163	0.998327		0.821194	0.482623	0.288004
ENSDARG00000009585	papola		-0.00487395	0.998327		0.0683706	0.998327		61.5371	61.3295	64.5236
ENSDARG00000009594	nr1d2b		0.731306	0.107532		0.841714	0.107532		6.19019	10.2766	11.0939
ENSDARG00000009607	ccnc		-0.00396692	0.998327		0.128645	0.998327		12.8074	12.7722	14.0019
ENSDARG00000009610	rgs12a		-0.0354209	0.998327		0.178861	0.998327		9.46619	9.23661	10.7156
ENSDARG00000009612	chia.3		NOTEST	NOTEST		NOTEST	NOTEST		0.0988173	0	0.112379
ENSDARG00000009624	UTS2R		NOTEST	NOTEST		NOTEST	NOTEST		0	0.158011	0.118624
ENSDARG00000009626	nrbp2b		0.0369343	0.998327		-0.234255	0.998327		1.94435	1.99477	1.65294
ENSDARG00000009629	unc119.1		0.251601	0.998327		0.0366111	0.998327		7.2374	8.61632	7.42341
ENSDARG00000009637	zgc:73075		1.69835	0.17419		0.830075	0.998327		0.786994	2.55402	1.3991
ENSDARG00000009640	psmb1		-0.190803	0.998327		-0.040888	0.998327		271.291	237.683	263.71
ENSDARG00000009653	lhfpl2a		0.307572	0.998327		0.191053	0.998327		17.2951	21.4048	19.744
ENSDARG00000009657	fgfr1op2		-0.199781	0.998327		-0.0578203	0.998327		19.5573	17.0282	18.789
ENSDARG00000009673	si:ch211-197g15.6		NOTEST	NOTEST		NOTEST	NOTEST		0.10519	0.105882	0.119233
ENSDARG00000009677	dlg1		-0.478366	0.998327		-0.133545	0.998327		10.5409	7.56615	9.60897
ENSDARG00000009681	med27		0.0286472	0.998327		-0.0529248	0.998327		23.5777	24.0505	22.7284
ENSDARG00000009685	ppa2		-0.0752848	0.998327		0.198452	0.998327		13.5947	12.9034	15.5994
ENSDARG00000009689	daam1b		0.485215	0.998327		0.537045	0.998327		16.0087	22.4089	23.2286
ENSDARG00000009693	llgl1		0.122367	0.998327		0.0456247	0.998327		10.4602	11.3861	10.7962
ENSDARG00000009702	ascl1b		NOTEST	NOTEST		NOTEST	NOTEST		0.124076	0.124892	0.14064
ENSDARG00000009724	rpn2		0.172529	0.998327		0.110825	0.998327		130.119	146.648	140.508
ENSDARG00000009727	twf2b		0.223281	0.998327		0.455134	0.998327		1.37503	1.60519	1.88504
ENSDARG00000009733	KIF21B		0.129748	0.998327		0.301077	0.998327		0.654752	0.716366	0.806697
ENSDARG00000009735	gigfy2		-0.109012	0.998327		-0.233359	0.998327		19.5921	18.1662	16.666
ENSDARG00000009738	cacnb4a		NOTEST	NOTEST		NOTEST	NOTEST		0	0.0755163	0.0478332
ENSDARG00000009740	ppp1r7		0.344056	0.998327		0.115151	0.998327		22.564	28.6409	24.4388
ENSDARG00000009743	efhc1		0.266229	0.998327		0.600497	0.998327		2.14943	2.58503	3.25904
ENSDARG00000009745	fbxw2		0.151304	0.998327		0.225512	0.998327		9.67065	10.74	11.3068
ENSDARG00000009748	dffb		-0.386031	0.998327		-0.25979	0.998327		8.32576	6.37114	6.95376
ENSDARG00000009753	sf3b6		-0.0322949	0.998327		-0.232486	0.998327		94.4179	92.3278	80.3653
ENSDARG00000009754	zc3h11a		-0.00626073	0.998327		0.184939	0.998327		35.5194	35.3655	40.3773
ENSDARG00000009764	srek1		0.109373	0.998327		-0.118335	0.998327		8.18617	8.83091	7.54151
ENSDARG00000009771	ppme1		-0.0675534	0.998327		0.156614	0.998327		23.8237	22.7338	26.5555
ENSDARG00000009779	mcl1a		-0.0581323	0.998327		0.344459	0.998327		39.6228	38.058	50.3081
ENSDARG00000009782	myh11a		-0.642619	0.998327		-0.253114	0.998327		0.611225	0.39152	0.512869
ENSDARG00000009783	dirc2		0.0668559	0.998327		0.402415	0.998327		5.1782	5.42381	6.84412
ENSDARG00000009796	klc1a		0.112731	0.998327		0.0825726	0.998327		8.77463	9.48777	9.29149
ENSDARG00000009806	smfn		-0.25103	0.998327		-0.496438	0.870031		17.7386	14.9057	12.5741
ENSDARG00000009822	her4.4		-1.09675	0.637465		-2.18845	0.0874116		5.7641	2.69512	1.26457
ENSDARG00000009823	pou3f1		-0.247791	0.998327		-0.22931	0.998327		83.5623	70.375	71.2822
ENSDARG00000009825	mmp23bb		-0.158388	0.998327		-0.485661	0.998327		6.49538	5.82003	4.63881
ENSDARG00000009830	hdlbpa		-0.0544773	0.998327		-0.0648442	0.998327		227.468	219.039	217.47
ENSDARG00000009837	agk		-0.0746924	0.998327		-0.366862	0.998327		16.9455	16.0906	13.1407
ENSDARG00000009839	fam117bb		0.0859517	0.998327		0.209072	0.998327		6.32018	6.70816	7.30578
ENSDARG00000009844	dusp23a		0.289562	0.998327		0.373428	0.998327		0.834023	1.0194	1.08042
ENSDARG00000009851	wdr41		0.34932	0.998327		0.444662	0.998327		5.65439	7.20346	7.69559
ENSDARG00000009862	dcps		0.175208	0.998327		0.336537	0.998327		7.03235	7.94042	8.8799
ENSDARG00000009864	ddx55		0.238272	0.998327		0.350708	0.998327		8.8468	10.4355	11.2813
ENSDARG00000009868	dcaf11		0.521404	0.955645		0.561892	0.76729		10.5656	15.1653	15.5969
ENSDARG00000009870	mapk8b		0.118525	0.998327		0.620468	0.943967		2.55241	2.77096	3.92401
ENSDARG00000009871	snrpc		0.00757018	0.998327		-0.21277	0.998327		117.455	118.073	101.349
ENSDARG00000009874	cyp2k31		NOTEST	NOTEST		NOTEST	NOTEST		0.241364	0.242951	0.0911954
ENSDARG00000009881	ier5		-0.143847	0.998327		-0.0427907	0.998327		147.754	133.732	143.436
ENSDARG00000009885	sult3st1		NOTEST	NOTEST		NOTEST	NOTEST		0.297883	0.148895	0.350773
ENSDARG00000009886	rnf114		0.154884	0.998327		0.113669	0.998327		3.40784	3.79405	3.6872
ENSDARG00000009899	znf385a		0.389744	0.998327		1.17846	0.44528		3.24545	4.25206	7.34556
ENSDARG00000009901	slc38a5a		0.00838937	0.998327		-0.0164245	0.998327		6.17683	6.21285	6.10691
ENSDARG00000009922	dmbx1a		0.119005	0.998327		0.137052	0.998327		4.75471	5.16354	5.22854
ENSDARG00000009930	cadm2a		1.30938	0.998327		0.768176	0.998327		0.407559	1.01008	0.69412
ENSDARG00000009939	micu2		-0.270691	0.998327		0.346921	0.998327		6.04782	5.01317	7.69188
ENSDARG00000009941	erc1a		-0.151117	0.998327		0.0213154	0.998327		1.5365	1.3837	1.55937
ENSDARG00000009942	cdc6		-0.0238089	0.998327		0.101943	0.998327		28.6048	28.1366	30.6992
ENSDARG00000009949	FNDC4 (1 of 2)		0.0606789	0.998327		-0.0243315	0.998327		2.8392	2.96116	2.79171
ENSDARG00000009950	edf1		-0.115032	0.998327		-0.141448	0.998327		155.531	143.612	141.006
ENSDARG00000009953	med14		-0.298758	0.998327		-0.232412	0.998327		26.0581	21.184	22.181
ENSDARG00000009958	cbl		-0.0123069	0.998327		-0.115459	0.998327		4.72086	4.68076	4.35777
ENSDARG00000009961	rundc3b		2.00945	0.998327		NOTEST	NOTEST		0.16913	0.680966	0.268392
ENSDARG00000009978	icn		-0.0259562	0.998327		-0.0265193	0.998327		2164.24	2125.65	2124.82
ENSDARG00000009982	fam199x		-0.140836	0.998327		-0.118184	0.998327		2.94824	2.67404	2.71635
ENSDARG00000010002	gna11a		0.102875	0.998327		-0.0219556	0.998327		8.46105	9.08641	8.33326
ENSDARG00000010008	vim		0.0681078	0.998327		0.169515	0.998327		63.5633	66.6361	71.4884
ENSDARG00000010010	trim13		-0.132623	0.998327		-0.159928	0.998327		3.95771	3.61011	3.54242
ENSDARG00000010018	qki2		-0.33152	0.998327		-0.319777	0.998327		14.3019	11.3657	11.4586
ENSDARG00000010021	grpel1		-0.105587	0.998327		-0.198089	0.998327		31.1748	28.9747	27.1752
ENSDARG00000010023	CU856539.1		0.272488	0.998327		-0.0602251	0.998327		2.01297	2.43144	1.93067
ENSDARG00000010029	spon1a		NOTEST	NOTEST		NOTEST	NOTEST		0.411026	0.545369	0.254126
ENSDARG00000010031	ssh1b		0.627583	0.998327		-0.158019	0.998327		1.08102	1.67014	0.968865
ENSDARG00000010032	cmtm7		-0.481977	0.998327		-0.300189	0.998327		10.8474	7.76672	8.8097
ENSDARG00000010035	engase		0.0094536	0.998327		-0.193283	0.998327		4.20422	4.23186	3.67707
ENSDARG00000010042	dnm1a		0.580327	0.998327		0.578353	0.998327		0.716226	1.07089	1.06943
ENSDARG00000010047	neu3.2		-0.632653	0.998327		-0.0627741	0.998327		4.32495	2.78955	4.1408
ENSDARG00000010051	ufd1l		-0.419414	0.848471		0.0355869	0.998327		41.6498	31.1428	42.69
ENSDARG00000010052	ndrg3b		-0.222653	0.998327		-0.373949	0.998327		26.6828	22.8668	20.5902
ENSDARG00000010059	itpkb		0.401771	0.998327		0.134979	0.998327		0.553381	0.731087	0.607655
ENSDARG00000010070	adam9		0.429386	0.998327		0.357764	0.998327		3.46833	4.67066	4.44445
ENSDARG00000010075	PTCHD3 (1 of 3)		NOTEST	NOTEST		NOTEST	NOTEST		0.143195	0.0240228	0.0811558
ENSDARG00000010078	nup133		0.0347558	0.998327		-0.113838	0.998327		22.3418	22.8866	20.6466
ENSDARG00000010083	rbfox3		-0.272302	0.998327		-0.156044	0.998327		7.33152	6.07048	6.57991
ENSDARG00000010085	p4ha2		-0.351307	0.998327		0.14929	0.998327		24.7682	19.4151	27.4685
ENSDARG00000010096	slc1a6		-0.280053	0.998327		-0.371758	0.998327		0.635556	0.523419	0.491183
ENSDARG00000010097	f9a		NOTEST	NOTEST		NOTEST	NOTEST		0.172672	0.192799	0.163777
ENSDARG00000010098	pank1b		-0.152719	0.998327		-0.228738	0.998327		13.801	12.4148	11.7775
ENSDARG00000010108	bri3bp		0.250462	0.998327		0.0432794	0.998327		12.2358	14.5556	12.6084
ENSDARG00000010113	ndufb8		-0.116953	0.998327		-0.269263	0.998327		210.82	194.404	174.927
ENSDARG00000010124	sp5l		0.594416	0.998327		0.460891	0.998327		0.826369	1.2477	1.13741
ENSDARG00000010130	smpdl3b		-0.307563	0.998327		-0.0142656	0.998327		9.30701	7.52012	9.21544
ENSDARG00000010132	dacha		-0.043014	0.998327		0.122015	0.998327		9.74276	9.45657	10.6026
ENSDARG00000010137	ldb1a		0.110613	0.998327		0.0305932	0.998327		51.0865	55.1574	52.1814
ENSDARG00000010144	lppr3a		-0.0448916	0.998327		-0.147158	0.998327		16.3464	15.8456	14.7613
ENSDARG00000010145	tor4aa		0.210151	0.998327		0.507011	0.998327		2.33874	2.70548	3.32359
ENSDARG00000010146	cpa2		NOTEST	NOTEST		NOTEST	NOTEST		0.0960927	0.0483622	0.272302
ENSDARG00000010149	atp5a1		-0.0408042	0.998327		0.0211436	0.998327		605.375	588.493	614.313
ENSDARG00000010154	vstm4a		-0.309676	0.998327		-0.405827	0.998327		3.56108	2.87316	2.68792
ENSDARG00000010155	abi1a		-0.0435469	0.998327		-0.150272	0.998327		15.131	14.6811	13.6342
ENSDARG00000010160	rps15a		0.12255	0.998327		-0.101428	0.998327		3049.82	3320.21	2842.77
ENSDARG00000010169	myd88		-0.116924	0.998327		0.0745835	0.998327		6.61004	6.09546	6.96074
ENSDARG00000010181	asap2a		-0.0766177	0.998327		0.0466174	0.998327		6.98024	6.61921	7.20947
ENSDARG00000010183	VWA5A (1 of 4)		NOTEST	NOTEST		NOTEST	NOTEST		0.382656	0.419073	0.506995
ENSDARG00000010186	myo3a		-0.436119	0.998327		0.226012	0.998327		1.19587	0.883893	1.39869
ENSDARG00000010192	pax3a		0.0437131	0.998327		-0.103315	0.998327		5.88794	6.06907	5.48103
ENSDARG00000010194	eif4bb		0.0790941	0.998327		-0.101494	0.998327		136.118	143.788	126.871
ENSDARG00000010207	smad3b		-0.21637	0.998327		-0.0898102	0.998327		11.7161	10.0844	11.009
ENSDARG00000010231	ppm1na		NOTEST	NOTEST		NOTEST	NOTEST		0	0	0
ENSDARG00000010238	rbm22		-0.00237992	0.998327		-0.0406277	0.998327		32.2808	32.2276	31.3844
ENSDARG00000010244	rpl22l1		0.241383	0.998327		-0.0975829	0.998327		537.022	634.828	501.9
ENSDARG00000010246	prmt1		0.440262	0.633879		0.0304629	0.998327		104.855	142.272	107.092
ENSDARG00000010248	wdr54		-0.123813	0.998327		-0.0653776	0.998327		3.13394	2.8762	2.99509
ENSDARG00000010250	nqo1		0.395998	0.786281		0.199319	0.998327		80.9154	106.473	92.9035
ENSDARG00000010252	jak3		NOTEST	NOTEST		NOTEST	NOTEST		0.133835	0.0514523	0.170872
ENSDARG00000010255	bin2b		-0.0360349	0.998327		0.0491987	0.998327		5.88416	5.73901	6.08828
ENSDARG00000010266	igf2bp3		-0.0226615	0.998327		0.0538596	0.998327		38.5744	37.9732	40.0417
ENSDARG00000010267	dpydb		0.092743	0.998327		-0.0468842	0.998327		11.6779	12.4533	11.3045
ENSDARG00000010270	fezf1		0.449274	0.998327		0.264038	0.998327		5.91691	8.07868	7.10524
ENSDARG00000010276	ptgs2b		0.602828	0.998327		0.839746	0.686004		1.32392	2.01062	2.36946
ENSDARG00000010279	scamp2		-0.0411836	0.998327		0.0856516	0.998327		17.9028	17.399	18.9979
ENSDARG00000010280	clasp1a		0.0501919	0.998327		-0.0480652	0.998327		8.17583	8.46527	7.90793
ENSDARG00000010281	xpo4		-0.0153616	0.998327		-0.219344	0.998327		12.1113	11.983	10.403
ENSDARG00000010294	fmodb		-0.740568	0.998327		-0.443708	0.998327		2.2839	1.36692	1.67922
ENSDARG00000010296	kcnh6b		NOTEST	NOTEST		NOTEST	NOTEST		0.208477	0.161941	0.200889
ENSDARG00000010300	traf3ip1		0.320176	0.998327		0.432904	0.998327		1.94694	2.43072	2.62827
ENSDARG00000010301	b4galt6		-2.13053e-05	0.99965		-0.0222979	0.998327		7.49677	7.49666	7.38179
ENSDARG00000010312	cp		0.124061	0.998327		-0.302522	0.998327		59.378	64.7101	48.1457
ENSDARG00000010316	qars		-0.0501769	0.998327		-0.337698	0.998327		36.4823	35.2352	28.8685
ENSDARG00000010317	gpr183a		NOTEST	NOTEST		NOTEST	NOTEST		0.307396	0.309417	0.497762
ENSDARG00000010318	srpx		-0.179065	0.998327		-0.218639	0.998327		19.745	17.4402	16.9683
ENSDARG00000010331	C5HXorf57		-0.0969905	0.998327		0.0103306	0.998327		3.05891	2.86002	3.08089
ENSDARG00000010332	zgc:56231		NOTEST	NOTEST		NOTEST	NOTEST		0.047252	0.0475626	0.0267771
ENSDARG00000010347	acer1		-0.125196	0.998327		0.137281	0.998327		4.02738	3.69262	4.42943
ENSDARG00000010350	c1ql3a		NOTEST	NOTEST		1.28032	0.845331		0.437782	0.503611	1.06334
ENSDARG00000010373	CYSLTR2 (1 of 2)		NOTEST	NOTEST		NOTEST	NOTEST		0	0.0760546	0.0856447
ENSDARG00000010376	slc5a3a		NOTEST	NOTEST		NOTEST	NOTEST		0	0	0
ENSDARG00000010381	rnf2		0.00707392	0.998327		-0.258748	0.998327		58.5412	58.829	48.9295
ENSDARG00000010384	lpar5a		NOTEST	NOTEST		NOTEST	NOTEST		0.239775	0.0804505	0.18119
ENSDARG00000010385	sept4a		0.136566	0.998327		-0.745216	0.998327		2.50864	2.75771	1.4966
ENSDARG00000010400	lrrfip2		-0.257002	0.998327		-0.227164	0.998327		34.5095	28.8784	29.4819
ENSDARG00000010407	ppp4r4		NOTEST	NOTEST		NOTEST	NOTEST		0.246822	0.319263	0.39907
ENSDARG00000010408	igsf9b		-0.0104882	0.998327		0.00092154	0.998328		6.43456	6.38795	6.43867
ENSDARG00000010411	epn1		0.134607	0.998327		0.319786	0.998327		23.3295	25.611	29.1186
ENSDARG00000010415	sirt4		0.727683	0.998327		0.691474	0.998327		3.14307	5.20486	5.07585
ENSDARG00000010420	ndrg1b		NOTEST	NOTEST		NOTEST	NOTEST		0.242949	0.104806	0.275383
ENSDARG00000010423	npsn		-0.606257	0.998327		0.274266	0.998327		11.5037	7.55679	13.9124
ENSDARG00000010425	scara5		-0.138645	0.998327		-0.653207	0.998327		0.858815	0.780124	0.546091
ENSDARG00000010432	eaf2		-0.0412434	0.998327		0.0461129	0.998327		26.0739	25.3391	26.9208
ENSDARG00000010434	clu		-0.587627	0.764649		-0.0734973	0.998327		19.7663	13.1532	18.7846
ENSDARG00000010437	fam46c		0.521383	0.998327		-0.04152	0.998327		3.41422	4.90054	3.31736
ENSDARG00000010442	rnf11a		-0.418575	0.998327		0.733725	0.433414		5.92767	4.43486	9.85728
ENSDARG00000010445	trabd		0.130395	0.998327		-0.409871	0.998327		11.8645	12.9868	8.93031
ENSDARG00000010454	guca1a		NOTEST	NOTEST		NOTEST	NOTEST		0.129698	0.104441	0.0588052
ENSDARG00000010472	atp1a2a		0.032331	0.998327		0.0982616	0.998327		32.88	33.6252	35.1975
ENSDARG00000010477	p2rx3a		0.164692	0.998327		-0.239423	0.998327		2.35567	2.64053	1.99545
ENSDARG00000010478	hsp90aa1.1		-0.567858	0.624948		-0.957989	0.0152503		290.266	195.818	149.421
ENSDARG00000010481	bzw1a		0.0641409	0.998327		-0.0694367	0.998327		138.644	144.947	132.129
ENSDARG00000010482	prg4a		-0.949185	0.998327		-0.705638	0.998327		0.980211	0.507676	0.601037
ENSDARG00000010487	sae1		-0.0335111	0.998327		-0.296202	0.998327		108.483	105.992	88.348
ENSDARG00000010514	CXCR5		NOTEST	NOTEST		NOTEST	NOTEST		0.184556	0.371538	0.418387
ENSDARG00000010515	dvl1a		0.352618	0.998327		0.438478	0.998327		2.27578	2.90589	3.08408
ENSDARG00000010516	rpl21		-0.0908944	0.998327		-0.164031	0.998327		2870.13	2694.88	2561.67
ENSDARG00000010519	per3		NOTEST	NOTEST		NOTEST	NOTEST		0.39595	0.434786	0.394408
ENSDARG00000010524	si:ch211-282j22.3		0.29896	0.998327		-0.0685765	0.998327		2.71101	3.33524	2.58516
ENSDARG00000010531	scamp4		-0.0206366	0.998327		0.166376	0.998327		15.4929	15.2729	17.3867
ENSDARG00000010553	mmgt1		0.160269	0.998327		-0.307964	0.998327		47.3689	52.9346	38.2637
ENSDARG00000010555	pdha1b		NOTEST	NOTEST		NOTEST	NOTEST		0.319371	0.218784	0.205309
ENSDARG00000010556	ENSDARG00000010556		-0.110841	0.998327		-0.37561	0.998327		1.0436	0.966426	0.804387
ENSDARG00000010563	spopla		-0.161416	0.998327		-0.270802	0.998327		13.2581	11.8547	10.9891
ENSDARG00000010565	aqp4		0.424491	0.998327		0.59582	0.998327		0.586702	0.787412	0.886701
ENSDARG00000010571	ezh2		0.257345	0.998327		-0.34033	0.998327		22.7696	27.216	17.9848
ENSDARG00000010572	slc25a25a		0.201456	0.998327		-0.563924	0.895217		17.7687	20.4315	12.0198
ENSDARG00000010583	pard3		-0.550987	0.902906		0.0694268	0.998327		5.85882	3.99895	6.14765
ENSDARG00000010586	tex9		-0.253581	0.998327		0.0287799	0.998327		3.50934	2.94368	3.58005
ENSDARG00000010591	foxn4		-0.215528	0.998327		0.157867	0.998327		26.0297	22.4176	29.0397
ENSDARG00000010596	slc7a6os		0.14729	0.998327		0.0764005	0.998327		33.1389	36.7009	34.9412
ENSDARG00000010601	mtmr10		0.102489	0.998327		0.221406	0.998327		3.27014	3.5109	3.81256
ENSDARG00000010602	zgc:112294		NOTEST	NOTEST		NOTEST	NOTEST		0.175279	0	0
ENSDARG00000010603	kctd9b		-0.0780092	0.998327		-0.0085595	0.998327		7.20931	6.82984	7.16666
ENSDARG00000010610	sarm1		-0.407111	0.998327		-0.211534	0.998327		4.51066	3.40163	3.89549
ENSDARG00000010619	themis		NOTEST	NOTEST		NOTEST	NOTEST		0.145613	0.0732849	0.137543
ENSDARG00000010625	clic2		-0.223746	0.998327		0.0688901	0.998327		3.10971	2.66296	3.2618
ENSDARG00000010630	hoxb6a		0.131132	0.998327		-0.207573	0.998327		17.3976	19.053	15.0662
ENSDARG00000010641	slc20a1b		0.11835	0.998327		-0.106408	0.998327		58.5649	63.5718	54.4008
ENSDARG00000010654	ARHGAP42 (1 of 2)		-0.392645	0.998327		-0.328231	0.998327		0.782683	0.596195	0.623417
ENSDARG00000010655	ppm1k		0.361018	0.998327		0.486906	0.827105		12.0365	15.4589	16.8684
ENSDARG00000010658	insig1		0.0582735	0.998327		0.684783	0.303684		16.1236	16.7882	25.918
ENSDARG00000010662	fbxo36a		0.746419	0.998327		NOTEST	NOTEST		0.450853	0.756361	0.511041
ENSDARG00000010673	trim16		-0.228046	0.998327		0.231409	0.998327		3.01996	2.57842	3.54538
ENSDARG00000010680	gngt2a		-0.883541	0.998327		-0.18378	0.998327		1.61404	0.87487	1.42099
ENSDARG00000010681	tjap1		0.0274818	0.998327		0.450128	0.939137		5.148	5.24701	7.033
ENSDARG00000010700	il17d		-0.627976	0.998327		-1.62657	0.998327		1.75813	1.13766	0.569383
ENSDARG00000010701	crygs4		NOTEST	NOTEST		NOTEST	NOTEST		0.13759	0.276996	0.155953
ENSDARG00000010710	msi1		0.11634	0.998327		0.0872647	0.998327		73.3927	79.5563	77.969
ENSDARG00000010712	npffr1l3		NOTEST	NOTEST		NOTEST	NOTEST		0.115494	0.193756	0.3491
ENSDARG00000010717	chchd10		0.0919608	0.998327		0.09276	0.998327		64.4749	68.7185	68.7566
ENSDARG00000010721	sept6		-0.0150724	0.998327		-0.0926877	0.998327		78.8631	78.0435	73.9558
ENSDARG00000010727	ttyh2l		0.0871062	0.998327		0.026562	0.998327		4.58233	4.86753	4.66748
ENSDARG00000010728	scin		-0.0185608	0.998327		0.0501988	0.998327		8.33459	8.22805	8.6297
ENSDARG00000010729	CABZ01073795.1		NOTEST	NOTEST		NOTEST	NOTEST		0.15472	0.298497	0.116917
ENSDARG00000010732	xrcc4		-0.434535	0.998327		-0.302734	0.998327		14.1491	10.4694	11.4709
ENSDARG00000010738	C16H8orf76		-0.00644258	0.998327		-0.377906	0.998327		6.2938	6.26576	4.84342
ENSDARG00000010745	dnaja2l		-0.0177508	0.998327		-0.13681	0.998327		54.8567	54.1859	49.8937
ENSDARG00000010752	acsl4b		-0.0347892	0.998327		0.190433	0.998327		4.73653	4.62368	5.40489
ENSDARG00000010756	nod2		0.401771	0.998327		0.938267	0.242235		1.46861	1.94022	2.81418
ENSDARG00000010758	capn12		0.445543	0.998327		0.768446	0.11373		5.19836	7.07926	8.85506
ENSDARG00000010764	flj13639		NOTEST	NOTEST		NOTEST	NOTEST		0.168296	0.135522	0.267069
ENSDARG00000010767	epha4l		0.0527996	0.998327		-0.0879202	0.998327		3.01888	3.13141	2.8404
ENSDARG00000010770	sox19a		0.00831016	0.998327		-0.0293933	0.998327		112.66	113.311	110.388
ENSDARG00000010773	pnpla6		0.160129	0.998327		0.13643	0.998327		4.94139	5.52144	5.43148
ENSDARG00000010779	tlk2		-0.0413335	0.998327		-0.345668	0.998327		11.8762	11.5408	9.34594
ENSDARG00000010782	zgc:55621		NOTEST	NOTEST		NOTEST	NOTEST		0.199767	0	0.100359
ENSDARG00000010784	ppp1r12a		-0.0942294	0.998327		-0.00835687	0.998327		7.08028	6.63262	7.03939
ENSDARG00000010785	thbs1b		-0.029852	0.998327		0.353855	0.998327		24.5854	24.0819	31.4194
ENSDARG00000010789	homer3		-0.0960988	0.998327		0.0566603	0.998327		8.73388	8.17107	9.08372
ENSDARG00000010791	dla		0.10044	0.998327		0.117962	0.998327		73.4046	78.6971	79.6587
ENSDARG00000010792	cdc25b		-0.0427331	0.998327		-0.0968708	0.998327		40.2981	39.122	37.6811
ENSDARG00000010794	tfeb		-0.589536	0.998327		-0.981515	0.923026		2.45298	1.63014	1.24231
ENSDARG00000010816	slc7a14a		0.314308	0.998327		0.450872	0.998327		1.88147	2.33945	2.57172
ENSDARG00000010823	memo1		-0.185282	0.998327		-0.43627	0.864897		28.4812	25.0485	21.0488
ENSDARG00000010831	churc1		-0.207698	0.998327		-0.373019	0.998327		17.9482	15.5416	13.859
ENSDARG00000010841	fshb		NOTEST	NOTEST		NOTEST	NOTEST		0.0694135	0	0
ENSDARG00000010844	kras		0.201501	0.998327		-0.144732	0.998327		8.1957	9.42419	7.4134
ENSDARG00000010862	amt		0.615441	0.722423		0.376997	0.998327		4.24097	6.49727	5.50747
ENSDARG00000010873	DDX17		0.227932	0.998327		0.217316	0.998327		55.6294	65.1507	64.673
ENSDARG00000010878	cdkn1ca		-0.296547	0.998327		-0.416796	0.711052		92.1309	75.0129	69.014
ENSDARG00000010905	mettl13		0.638203	0.851971		0.506317	0.998327		3.79034	5.89925	5.38387
ENSDARG00000010918	nprl3		-0.152011	0.998327		-0.176927	0.998327		5.05825	4.5524	4.47446
ENSDARG00000010925	HTRA3		NOTEST	NOTEST		NOTEST	NOTEST		0.530721	0.213684	0.240628
ENSDARG00000010933	cacna1fa		NOTEST	NOTEST		NOTEST	NOTEST		0.172294	0.179936	0.263412
ENSDARG00000010934	syt14a		NOTEST	NOTEST		NOTEST	NOTEST		0.0841056	0.0846585	0.0426458
ENSDARG00000010936	abcb4		NOTEST	NOTEST		NOTEST	NOTEST		0.299727	0.374492	0.417204
ENSDARG00000010940	BX957278.1		0.337028	0.998327		0.0475164	0.998327		2.50772	3.16763	2.59169
ENSDARG00000010941	pomgnt2		0.341297	0.998327		0.0507224	0.998327		1.31309	1.66355	1.36008
ENSDARG00000010945	rapgef6		-0.0352155	0.998327		0.154148	0.998327		4.09281	3.99411	4.55433
ENSDARG00000010946	cbsb		-0.0140047	0.998327		-0.00842743	0.998327		37.1635	36.8045	36.947
ENSDARG00000010948	kif11		-0.0501108	0.998327		-0.0516388	0.998327		89.7826	86.7177	86.6259
ENSDARG00000010953	ndel1a		0.0296051	0.998327		0.0724429	0.998327		5.03425	5.13862	5.29349
ENSDARG00000010956	sh3glb1b		-0.00615558	0.998327		0.181716	0.998327		16.9026	16.8306	19.1715
ENSDARG00000010957	mpp2b		-0.363797	0.998327		-0.0636129	0.998327		5.83167	4.53189	5.58012
ENSDARG00000010958	glmnb		NOTEST	NOTEST		1.78026	0.998327		0.211686	0.0991401	0.727116
ENSDARG00000010962	fkbp7		-0.238589	0.998327		-0.510614	0.581027		50.3742	42.6959	35.3589
ENSDARG00000010965	psma8		-0.033164	0.998327		0.037332	0.998327		209.48	204.719	214.971
ENSDARG00000010977	rab34b		0.585614	0.998327		0.425845	0.998327		7.19749	10.8011	9.66881
ENSDARG00000010978	trmt1		0.23978	0.998327		0.0918405	0.998327		5.68107	6.70828	6.05448
ENSDARG00000010981	zdhhc3a		-0.0102102	0.998327		0.614254	0.994781		2.05553	2.04104	3.14654
ENSDARG00000011000	gtf2a1		0.0259624	0.998327		-0.0895548	0.998327		33.3602	33.966	31.3524
ENSDARG00000011020	hnrnpa1a		-0.0885512	0.998327		-0.163382	0.998327		366.968	345.121	327.677
ENSDARG00000011023	pdlim3a		NOTEST	NOTEST		NOTEST	NOTEST		0	0	0.047632
ENSDARG00000011026	zgc:92907		0.482207	0.998327		0.252574	0.998327		7.88449	11.0137	9.39303
ENSDARG00000011027	fgfr1a		-0.0768097	0.998327		0.0362118	0.998327		5.51837	5.23225	5.65863
ENSDARG00000011034	si:dkey-47k20.5		NOTEST	NOTEST		NOTEST	NOTEST		0	0	0
ENSDARG00000011042	pgbd5		NOTEST	NOTEST		NOTEST	NOTEST		0.446862	0.299866	0.379888
ENSDARG00000011049	slc17a9b		-0.206562	0.998327		-0.204158	0.998327		5.40758	4.6862	4.69402
ENSDARG00000011055	fbxo9		-0.171662	0.998327		-0.172326	0.998327		20.8288	18.4922	18.4837
ENSDARG00000011065	camk2b1		-0.0141967	0.998327		-0.0414667	0.998327		12.0722	11.954	11.7302
ENSDARG00000011066	glra3		0.0464478	0.998327		0.235925	0.998327		1.94024	2.00372	2.28494
ENSDARG00000011072	ddx11		-0.133151	0.998327		-0.0486989	0.998327		5.26322	4.7992	5.08852
ENSDARG00000011076	MREG		-0.989112	0.904897		-0.000522331	0.998787		4.17846	2.10506	4.17695
ENSDARG00000011079	wdr3		0.245886	0.998327		0.0859267	0.998327		38.3465	45.4721	40.6998
ENSDARG00000011083	si:dkey-42l23.2		NOTEST	NOTEST		NOTEST	NOTEST		0	0	0.106456
ENSDARG00000011088	si:ch211-288d18.1		-0.187495	0.998327		-0.153186	0.998327		1.33312	1.17065	1.19883
ENSDARG00000011091	drd2b		NOTEST	NOTEST		NOTEST	NOTEST		0.261071	0.49273	0.370035
ENSDARG00000011094	ccna2		-0.0841989	0.998327		-0.110656	0.998327		84.3399	79.5585	78.1128
ENSDARG00000011113	chrna10a		NOTEST	NOTEST		NOTEST	NOTEST		0.0395842	0	0.0448687
ENSDARG00000011122	pptc7a		0.00239884	0.998327		0.567392	0.71984		2.35718	2.36111	3.49297
ENSDARG00000011125	snrpb		0.23223	0.998327		0.0746957	0.998327		385.781	453.158	406.281
ENSDARG00000011141	dpysl5a		-0.125343	0.998327		-0.322363	0.998327		24.8102	22.7457	19.8422
ENSDARG00000011146	uqcrb		-0.198424	0.998327		-0.225441	0.998327		292.132	254.594	249.871
ENSDARG00000011152	rpp14		0.0101343	0.998327		-0.491909	0.998327		14.0724	14.1716	10.0066
ENSDARG00000011157	arhgef18a		0.175578	0.998327		0.0278026	0.998327		9.35778	10.5688	9.53987
ENSDARG00000011163	sema3fa		0.0175209	0.998327		0.0182547	0.998327		7.85872	7.95474	7.95879
ENSDARG00000011166	cahz		-0.608351	0.184221		-0.602726	0.188637		36.3611	23.851	23.9441
ENSDARG00000011170	ndrg2		0.156604	0.998327		0.170916	0.998327		21.4373	23.8953	24.1335
ENSDARG00000011171	TENM2 (1 of 2)		-0.405561	0.998327		-0.254952	0.998327		0.666411	0.503102	0.558463
ENSDARG00000011175	atp6v1d		0.0343497	0.998327		-0.0814983	0.998327		31.7494	32.5145	30.0056
ENSDARG00000011188	acvr2aa		0.0756755	0.998327		0.230994	0.998327		8.71195	9.18113	10.2247
ENSDARG00000011190	fgfr1b		0.119887	0.998327		0.55975	0.576466		7.83693	8.516	11.5517
ENSDARG00000011196	dnajc11		-0.0168577	0.998327		-0.0638289	0.998327		30.363	30.0103	29.049
ENSDARG00000011201	rplp2l		0.07851	0.998327		0.0162912	0.998327		4207.38	4442.69	4255.16
ENSDARG00000011208	COX5B (1 of 3)		-0.510803	0.998327		-0.458118	0.998327		2.46464	1.72976	1.7941
ENSDARG00000011219	akt2		0.0394398	0.998327		0.0329821	0.998327		36.2292	37.2332	37.067
ENSDARG00000011222	ccdc28b		0.11379	0.998327		0.0420767	0.998327		8.43682	9.1292	8.6865
ENSDARG00000011233	pcyt1aa		-0.0918297	0.998327		0.13103	0.998327		4.2132	3.95338	4.61378
ENSDARG00000011235	otx2		-0.428617	0.811225		-0.363945	0.998327		32.3036	24.0007	25.1011
ENSDARG00000011239	ppp1r14aa		0.153189	0.998327		0.0958941	0.998327		7.81468	8.69012	8.35176
ENSDARG00000011240	ift46		-0.0316757	0.998327		-0.0641654	0.998327		15.2043	14.8741	14.5429
ENSDARG00000011245	esrp1		-0.150424	0.998327		0.0167891	0.998327		16.397	14.7734	16.5889
ENSDARG00000011246	krr1		0.0179651	0.998327		-0.0155253	0.998327		17.3702	17.5878	17.1842
ENSDARG00000011247	rnpc3		0.11202	0.998327		0.0242416	0.998327		14.8089	16.0046	15.0598
ENSDARG00000011257	enpp2		0.179379	0.998327		0.502711	0.998327		0.599702	0.6791	0.849701
ENSDARG00000011259	trpm1a		NOTEST	NOTEST		NOTEST	NOTEST		0.27109	0.312263	0.378281
ENSDARG00000011262	traip		-0.114683	0.998327		-0.244523	0.998327		10.8565	10.0269	9.16391
ENSDARG00000011272	uqcc2		-0.0528835	0.998327		-0.246267	0.998327		43.3144	41.7554	36.5173
ENSDARG00000011273	tlx2		-0.0598756	0.998327		0.0756025	0.998327		6.85661	6.57786	7.2255
ENSDARG00000011283	CABZ01024426.1		NOTEST	NOTEST		NOTEST	NOTEST		0	0	0
ENSDARG00000011298	atf7a		0.12746	0.998327		0.117698	0.998327		6.72971	7.35133	7.30175
ENSDARG00000011299	blzf1		0.0114916	0.998327		-0.0214157	0.998327		13.9003	14.0114	13.6955
ENSDARG00000011301	nae1		-0.0616071	0.998327		-0.30375	0.998327		21.6302	20.726	17.5236
ENSDARG00000011312	stk3		-0.0344033	0.998327		-0.0980343	0.998327		25.0418	24.4517	23.3967
ENSDARG00000011317	adra1ba		-0.244303	0.998327		-0.249851	0.998327		1.34725	1.13738	1.13301
ENSDARG00000011326	ankrd45		-0.417723	0.998327		0.281565	0.998327		2.27969	1.70659	2.771
ENSDARG00000011333	arhgap33		0.384411	0.998327		0.421272	0.998327		6.95142	9.07388	9.3087
ENSDARG00000011334	ncaldb		-0.580181	0.998327		-0.224317	0.998327		1.32888	0.888861	1.13752
ENSDARG00000011360	nfatc2ip		-0.172171	0.998327		-0.197575	0.998327		15.6585	13.897	13.6544
ENSDARG00000011370	fyna		-0.187193	0.998327		0.0141397	0.998327		14.3644	12.6165	14.5059
ENSDARG00000011371	zgc:64106		-0.32867	0.998327		-0.936509	0.622836		6.70035	5.33529	3.5009
ENSDARG00000011373	mknk2a		-0.409096	0.998327		0.674341	0.543541		5.24552	3.95037	8.37115
ENSDARG00000011376	zgc:77816		-0.0705745	0.998327		0.0227265	0.998327		5.8889	5.60775	5.9824
ENSDARG00000011400	tnnc1a		-0.160471	0.998327		0.247897	0.998327		7.77762	6.95889	9.23573
ENSDARG00000011404	fen1		-0.0597765	0.998327		-0.281634	0.998327		100.445	96.3681	82.6318
ENSDARG00000011405	rps9		0.3115	0.998327		0.0987471	0.998327		2935.47	3642.92	3143.43
ENSDARG00000011407	col2a1b		0.0778201	0.998327		0.0330856	0.998327		178.379	188.265	182.517
ENSDARG00000011410	AADAT		0.387016	0.998327		0.429359	0.998327		6.20539	8.1147	8.35639
ENSDARG00000011418	sigmar1		0.18916	0.998327		-0.0459096	0.998327		22.5415	25.6995	21.8354
ENSDARG00000011422	ryr1a		-0.10387	0.998327		0.044975	0.998327		3.23075	3.00632	3.33305
ENSDARG00000011434	ptger2a		-0.104376	0.998327		-0.0462573	0.998327		2.76037	2.56771	2.67326
ENSDARG00000011445	elmsan1a		-0.542724	0.842191		0.0564668	0.998327		3.58192	2.45889	3.72489
ENSDARG00000011449	fes		-0.243638	0.998327		0.369597	0.998327		0.646373	0.545935	0.835108
ENSDARG00000011459	gsna		0.0537571	0.998327		0.0993673	0.998327		21.7389	22.5642	23.289
ENSDARG00000011462	otub1b		-0.048795	0.998327		-0.199995	0.998327		45.5187	44.0049	39.6265
ENSDARG00000011463	CABZ01044048.1		0.0874561	0.998327		0.765745	0.998327		0.637691	0.677543	1.08423
ENSDARG00000011466	lace1a		-0.0953542	0.998327		-0.495406	0.998327		5.44633	5.098	3.86342
ENSDARG00000011468	HTR1E		NOTEST	NOTEST		NOTEST	NOTEST		0.0825832	0.041563	0.140412
ENSDARG00000011473	calcrla		0.693952	0.998327		0.928017	0.942655		1.03352	1.67193	1.96643
ENSDARG00000011487	gnaq		0.442413	0.998327		-0.186949	0.998327		1.41801	1.9269	1.24567
ENSDARG00000011488	sirt2		-0.320822	0.998327		0.00891455	0.998327		14.8884	11.9199	14.9807
ENSDARG00000011490	scube3		-0.112225	0.998327		-0.414827	0.998327		2.39586	2.21655	1.79716
ENSDARG00000011493	DCUN1D3		0.150681	0.998327		0.415467	0.998327		5.70571	6.33387	7.60988
ENSDARG00000011496	ppm1bb		0.105828	0.998327		0.0229595	0.998327		26.7984	28.8381	27.2283
ENSDARG00000011498	si:ch211-212o1.2		0.157555	0.998327		0.328924	0.998327		6.38241	7.1189	8.01679
ENSDARG00000011506	lpcat1		0.76314	0.701272		0.933695	0.324691		5.73223	9.72863	10.9495
ENSDARG00000011510	rcc2		0.116337	0.998327		-0.179151	0.998327		130.764	141.745	115.493
ENSDARG00000011515	orai1a		-0.0861448	0.998327		-0.374771	0.998327		2.286	2.1535	1.76303
ENSDARG00000011519	myl4		-0.444578	0.998327		-0.0707558	0.998327		5.49031	4.03428	5.22754
ENSDARG00000011521	upb1		-0.100287	0.998327		0.39496	0.998327		6.79179	6.33571	8.93057
ENSDARG00000011533	sema6dl		-0.161073	0.998327		-0.0417483	0.998327		41.9716	37.5377	40.7744
ENSDARG00000011537	ugt2a5		0.398925	0.998327		0.693087	0.945727		1.86402	2.45775	3.01363
ENSDARG00000011545	arrb2b		0.13389	0.998327		0.173551	0.998327		33.2171	36.4474	37.4633
ENSDARG00000011549	c1ql4a		0.102563	0.998327		0.180783	0.998327		1.69479	1.81966	1.92104
ENSDARG00000011553	atp5f1		-0.129739	0.998327		-0.192679	0.998327		445.556	407.237	389.852
ENSDARG00000011555	spag7		0.232229	0.998327		0.023196	0.998327		41.813	49.1155	42.4907
ENSDARG00000011564	sfpq		0.0254019	0.998327		-0.0788485	0.998327		237.961	242.188	225.305
ENSDARG00000011570	pou6f1		0.367755	0.998327		0.150063	0.998327		7.45071	9.61398	8.26744
ENSDARG00000011571	calcrlb		0.470336	0.998327		0.0209886	0.998327		0.613783	0.850354	0.622777
ENSDARG00000011573	abcb11a		0.0829044	0.998327		0.0497208	0.998327		2.80354	2.96936	2.90185
ENSDARG00000011579	hoxb10a		-0.24187	0.998327		-0.217766	0.998327		14.3665	12.149	12.3537
ENSDARG00000011581	si:dkey-23k10.5		NOTEST	NOTEST		NOTEST	NOTEST		0.0319372	0.0228787	0
ENSDARG00000011582	sox5		-0.136019	0.998327		0.101412	0.998327		11.8855	10.8161	12.751
ENSDARG00000011583	cry1b		-0.0446288	0.998327		0.502548	0.998327		2.53892	2.46158	3.59692
ENSDARG00000011594	smarcb1b		0.0569993	0.998327		-0.139282	0.998327		99.8452	103.869	90.6566
ENSDARG00000011597	atxn2l		0.085257	0.998327		-0.20936	0.998327		21.4996	22.8084	18.5955
ENSDARG00000011600	epha4b		0.97401	0.998327		0.225414	0.998327		10.2325	20.0996	11.963
ENSDARG00000011602	si:dkeyp-117h8.2		-0.496611	0.945727		-0.291062	0.998327		3.84759	2.72705	3.14463
ENSDARG00000011605	dennd6b		0.251865	0.998327		0.0156782	0.998327		4.41337	5.2552	4.4616
ENSDARG00000011609	FOXK2 (1 of 2)		-0.0247621	0.998327		0.202041	0.998327		21.2862	20.924	24.4861
ENSDARG00000011611	actr1		-0.0204614	0.998327		-0.0128454	0.998327		60.8319	59.9752	60.2927
ENSDARG00000011613	rbm39a		0.365419	0.998327		0.349623	0.998327		94.025	121.128	119.809
ENSDARG00000011615	mybpc3		-0.134392	0.998327		-0.0973747	0.998327		41.3051	37.6312	38.6092
ENSDARG00000011618	slc26a2		-0.273578	0.998327		0.0716195	0.998327		2.8789	2.38161	3.02542
ENSDARG00000011635	scxb		1.33138	0.998327		0.988138	0.998327		0.542209	1.36443	1.07554
ENSDARG00000011640	syt5b		0.360926	0.998327		0.410265	0.998327		0.90373	1.16061	1.20099
ENSDARG00000011648	snrpd1		0.0267395	0.998327		-0.154247	0.998327		223.168	227.343	200.539
ENSDARG00000011652	RANBP2 (1 of 2)		-0.160471	0.998327		-0.619908	0.998327		1.34089	1.19974	0.872536
ENSDARG00000011661	twf1b		0.0432829	0.998327		-0.0361442	0.998327		10.9976	11.3325	10.7254
ENSDARG00000011662	chuk		0.0162749	0.998327		0.0835653	0.998327		13.5649	13.7187	14.3738
ENSDARG00000011665	aldoaa		-0.0286829	0.998327		0.0980885	0.998327		313.127	306.963	335.157
ENSDARG00000011671	pde6b		NOTEST	NOTEST		NOTEST	NOTEST		0.060823	0.153057	0.0574523
ENSDARG00000011672	sema3b		-0.0197376	0.998327		-0.039756	0.998327		6.04817	5.96599	5.88378
ENSDARG00000011673	si:ch211-246m6.5		-0.117658	0.998327		0.0631314	0.998327		11.701	10.7847	12.2244
ENSDARG00000011683	prtfdc1		0.026941	0.998327		0.00114874	0.998327		10.9205	11.1263	10.9292
[truncated: 29,952 more rows]
