# Supplementary material for: Wdr1 and cofilin are necessary mediators of immune-cell-specific apoptosis triggered by Tecfidera
Source: Nat Commun. 2021 Sep 30;12:5736. doi: 10.1038/s41467-021-25466-x (PMC8484674; doi:10.1038/s41467-021-25466-x)
Supplement: Supplementary file 5 — Supplementary Data 2 [file 41467_2021_25466_MOESM5_ESM.xlsx]

## Sheet: Sets 1 and 2
Sets 1 and 2
Accession	Description	# Unique Peptides	Abundance Ratio (heavy/light) [T-REX/light alone]	Log2 Abundance Ratio (heavy/light) [T-REX/light alone]
NP_000217.2	keratin, type I cytoskeletal 9 [Homo sapiens]	29	0.01	-6.64386
NP_444271.2	RNA-binding protein 33 [Homo sapiens]	1	0.01	-6.64386
NP_002922.2	E3 ubiquitin-protein ligase RING1 [Homo sapiens]	3	0.01	-6.64386
XP_005258735.1	PREDICTED: zinc finger CCCH domain-containing protein 4 isoform X6 [Homo sapiens]	3	0.01	-6.64386
XP_005253066.1	PREDICTED: activating molecule in BECN1-regulated autophagy protein 1 isoform X1 [Homo sapiens]	3	0.01	-6.64386
NP_003642.3	Y-box-binding protein 3 isoform a [Homo sapiens]	2	0.01	-6.64386
NP_004406.2	desmoplakin isoform I [Homo sapiens]	8	0.01	-6.64386
NP_005894.3	mothers against decapentaplegic homolog 5 [Homo sapiens]	1	0.01	-6.64386
NP_001017963.2	heat shock protein HSP 90-alpha isoform 1 [Homo sapiens]	2	0.01	-6.64386
XP_011544085.1	PREDICTED: BTB/POZ domain-containing adapter for CUL3-mediated RhoA degradation protein 1 isoform X1 [Homo sapiens]	2	0.01	-6.64386
NP_001307540.1	importin subunit alpha-1 [Homo sapiens]	4	0.01	-6.64386
NP_001933.2	desmoglein-1 preproprotein [Homo sapiens]	6	0.01	-6.64386
NP_071327.2	stromal cell-derived factor 2-like protein 1 precursor [Homo sapiens]	2	0.01	-6.64386
NP_066960.1	BTB/POZ domain-containing adapter for CUL3-mediated RhoA degradation protein 2 [Homo sapiens]	1	0.01	-6.64386
NP_001026855.2	apoptosis-stimulating of p53 protein 2 isoform 1 [Homo sapiens]	4	0.01	-6.64386
XP_016865243.1	PREDICTED: vasculin isoform X1 [Homo sapiens]	3	0.01	-6.64386
NP_060919.3	ubiquitin-associated protein 2 isoform 1 [Homo sapiens]	5	0.01	-6.64386
XP_011510188.1	PREDICTED: mitotic-spindle organizing protein 2B isoform X1 [Homo sapiens]	2	0.01	-6.64386
NP_004396.1	homeobox protein DLX-2 [Homo sapiens]	3	0.01	-6.64386
NP_056128.1	rho guanine nucleotide exchange factor 12 isoform 1 [Homo sapiens]	5	0.01	-6.64386
NP_001271285.1	PIN2/TERF1-interacting telomerase inhibitor 1 isoform 2 [Homo sapiens]	2	0.01	-6.64386
XP_011518671.1	PREDICTED: mitochondrial glutamate carrier 1 isoform X1 [Homo sapiens]	3	0.01	-6.64386
NP_079285.2	centrosomal protein of 135 kDa [Homo sapiens]	4	0.01	-6.64386
NP_001251.1	cyclin-dependent kinase 8 isoform 1 [Homo sapiens]	2	0.01	-6.64386
XP_016864369.1	PREDICTED: WD repeat-containing protein 1 isoform X1 [Homo sapiens]	3	0.01	-6.64386
NP_078801.3	tetratricopeptide repeat protein 13 isoform a [Homo sapiens]	3	0.01	-6.64386
XP_005264105.1	PREDICTED: mitogen-activated protein kinase kinase kinase kinase 4 isoform X1 [Homo sapiens]	4	0.01	-6.64386
NP_443076.2	WD repeat-containing protein 34 [Homo sapiens]	3	0.01	-6.64386
NP_001287783.1	dermcidin isoform 2 preproprotein [Homo sapiens]	2	0.01	-6.64386
NP_001317237.1	zinc finger protein ubi-d4 isoform 2 [Homo sapiens]	4	0.01	-6.64386
NP_004152.1	ras-related protein Rab-1A isoform 1 [Homo sapiens]	1	0.01	-6.64386
NP_004243.1	Na(+)/H(+) exchange regulatory cofactor NHE-RF1 [Homo sapiens]	3	0.01	-6.64386
XP_016874389.1	PREDICTED: diacylglycerol kinase alpha isoform X1 [Homo sapiens]	3	0.01	-6.64386
XP_016880950.1	PREDICTED: mediator of RNA polymerase II transcription subunit 24 isoform X10 [Homo sapiens]	4	0.01	-6.64386
XP_005264577.1	PREDICTED: GC-rich sequence DNA-binding factor 2 isoform X1 [Homo sapiens]	3	0.01	-6.64386
NP_073600.3	fibronectin type III domain-containing protein 3B [Homo sapiens]	4	0.01	-6.64386
NP_001276907.1	zinc finger protein neuro-d4 isoform d [Homo sapiens]	2	0.01	-6.64386
XP_005251850.1	PREDICTED: ankyrin repeat and SAM domain-containing protein 6 isoform X1 [Homo sapiens]	3	0.01	-6.64386
NP_945320.1	amino-terminal enhancer of split isoform a [Homo sapiens]	1	0.01	-6.64386
XP_005263861.1	PREDICTED: AMMECR1-like protein isoform X1 [Homo sapiens]	3	0.01	-6.64386
NP_001306125.1	protein S100-A8 isoform a [Homo sapiens]	2	0.01	-6.64386
XP_006718779.1	PREDICTED: liprin-alpha-1 isoform X1 [Homo sapiens]	3	0.01	-6.64386
XP_011532847.1	PREDICTED: heterogeneous nuclear ribonucleoprotein H isoform X1 [Homo sapiens]	3	0.01	-6.64386
NP_001276675.1	glyceraldehyde-3-phosphate dehydrogenase isoform 1 [Homo sapiens]	2	0.01	-6.64386
NP_000405.1	peroxisomal multifunctional enzyme type 2 isoform 2 [Homo sapiens]	3	0.01	-6.64386
NP_057300.2	lariat debranching enzyme [Homo sapiens]	3	0.01	-6.64386
NP_001310912.1	catenin alpha-1 isoform 1 [Homo sapiens]	2	0.01	-6.64386
NP_001002858.1	annexin A2 isoform 1 [Homo sapiens]	3	0.01	-6.64386
XP_016880077.1	PREDICTED: junction plakoglobin isoform X1 [Homo sapiens]	3	0.01	-6.64386
NP_000509.1	hemoglobin subunit beta [Homo sapiens]	2	0.01	-6.64386
XP_011531043.1	PREDICTED: lysocardiolipin acyltransferase 1 isoform X1 [Homo sapiens]	2	0.01	-6.64386
NP_004520.2	protein AF-9 isoform a [Homo sapiens]	3	0.01	-6.64386
XP_005248348.1	PREDICTED: ribonuclease 3 isoform X1 [Homo sapiens]	2	0.01	-6.64386
NP_001098707.1	coronin-1C isoform a [Homo sapiens]	2	0.01	-6.64386
XP_005269419.1	PREDICTED: leucine-rich repeat and calponin homology domain-containing protein 3 isoform X1 [Homo sapiens]	2	0.01	-6.64386
NP_077739.1	desmocollin-1 isoform Dsc1a preproprotein [Homo sapiens]	2	0.01	-6.64386
XP_016884481.1	PREDICTED: activating signal cointegrator 1 complex subunit 2 isoform X2 [Homo sapiens]	2	0.01	-6.64386
NP_000230.1	lysozyme C precursor [Homo sapiens]	2	0.01	-6.64386
XP_011540530.1	PREDICTED: F-actin-capping protein subunit beta isoform X1 [Homo sapiens]	2	0.01	-6.64386
NP_064703.1	cyclin-L1 isoform 1 [Homo sapiens]	2	0.01	-6.64386
XP_011519105.1	PREDICTED: protein FAM60A isoform X1 [Homo sapiens]	2	0.01	-6.64386
NP_079199.2	nuclear pore membrane glycoprotein 210 precursor [Homo sapiens]	2	0.01	-6.64386
XP_005256746.1	PREDICTED: period circadian protein homolog 1 isoform X1 [Homo sapiens]	2	0.01	-6.64386
XP_005270768.1	PREDICTED: importin subunit alpha-7 isoform X1 [Homo sapiens]	2	0.01	-6.64386
NP_002298.1	galectin-7 [Homo sapiens]	2	0.01	-6.64386
XP_005262252.1	PREDICTED: tRNA (uracil(54)-C(5))-methyltransferase homolog isoform X1 [Homo sapiens]	2	0.01	-6.64386
NP_001338506.1	outer dense fiber protein 2 isoform 12 [Homo sapiens]	2	0.01	-6.64386
NP_055580.1	mitochondrial import receptor subunit TOM20 homolog [Homo sapiens]	2	0.01	-6.64386
NP_066363.1	NFX1-type zinc finger-containing protein 1 [Homo sapiens]	2	0.01	-6.64386
XP_005256127.1	PREDICTED: ran-binding protein 10 isoform X1 [Homo sapiens]	2	0.01	-6.64386
NP_001070675.1	protein transport protein Sec31A isoform 1 [Homo sapiens]	2	0.01	-6.64386
NP_001304310.1	heat shock 70 kDa protein 4L isoform 2 [Homo sapiens]	2	0.01	-6.64386
XP_016883523.1	PREDICTED: aurora kinase A isoform X1 [Homo sapiens]	1	0.01	-6.64386
XP_016856889.1	PREDICTED: zinc finger protein 691 isoform X1 [Homo sapiens]	2	0.01	-6.64386
NP_004822.2	mediator of RNA polymerase II transcription subunit 26 [Homo sapiens]	2	0.01	-6.64386
NP_065698.1	junctophilin-1 [Homo sapiens]	2	0.01	-6.64386
NP_775487.2	keratin, type II cytoskeletal 78 isoform 1 [Homo sapiens]	2	0.01	-6.64386
NP_057274.1	cornulin [Homo sapiens]	2	0.01	-6.64386
NP_115593.3	ankyrin repeat domain-containing protein 17 isoform a [Homo sapiens]	2	0.01	-6.64386
NP_006112.3	keratin, type II cytoskeletal 1 [Homo sapiens]	39	0.019	-5.71786
NP_000414.2	keratin, type II cytoskeletal 2 epidermal [Homo sapiens]	1	0.031	-5.01159
NP_004587.1	U1 small nuclear ribonucleoprotein A [Homo sapiens]	2	0.108	-3.2109
NP_001229971.1	HLA class I histocompatibility antigen, Cw-1 alpha chain precursor [Homo sapiens]	2	0.133	-2.9105
NP_054885.1	mediator of RNA polymerase II transcription subunit 4 isoform 1 [Homo sapiens]	3	0.142	-2.81604
NP_065162.1	E3 ubiquitin-protein ligase SMURF1 isoform 1 [Homo sapiens]	3	0.144	-2.79586
NP_006658.1	membrane-associated progesterone receptor component 1 isoform 1 [Homo sapiens]	3	0.157	-2.67116
XP_005254096.1	PREDICTED: SLIT and NTRK-like protein 5 isoform X1 [Homo sapiens]	2	0.158	-2.662
NP_001610.2	beta-adrenergic receptor kinase 1 [Homo sapiens]	3	0.168	-2.57347
NP_001307.2	exportin-2 isoform 1 [Homo sapiens]	2	0.169	-2.5649
XP_011544175.1	PREDICTED: rho GTPase-activating protein 17 isoform X1 [Homo sapiens]	4	0.178	-2.49005
NP_006629.2	ribonuclease P protein subunit p40 isoform a [Homo sapiens]	2	0.182	-2.45799
NP_005513.1	homeobox protein Hox-A1 isoform a [Homo sapiens]	2	0.192	-2.38082
XP_011530342.2	PREDICTED: OTU domain-containing protein 4 isoform X1 [Homo sapiens]	5	0.205	-2.2863
XP_016857430.1	PREDICTED: tyrosine-protein phosphatase non-receptor type 14 isoform X1 [Homo sapiens]	4	0.208	-2.26534
NP_065798.2	zinc finger protein 608 [Homo sapiens]	4	0.218	-2.1976
XP_006720771.1	PREDICTED: von Willebrand factor A domain-containing protein 9 isoform X1 [Homo sapiens]	3	0.224	-2.15843
NP_006313.1	gamma-tubulin complex component 3 isoform 1 [Homo sapiens]	5	0.228	-2.13289
NP_003176.2	transcription initiation factor TFIID subunit 4 [Homo sapiens]	3	0.228	-2.13289
XP_016868296.1	PREDICTED: cyclic AMP-responsive element-binding protein 5 isoform X2 [Homo sapiens]	2	0.229	-2.12658
XP_016865676.1	PREDICTED: phenylalanine--tRNA ligase, mitochondrial isoform X1 [Homo sapiens]	4	0.232	-2.1078
XP_005265184.1	PREDICTED: laminin subunit beta-2 isoform X1 [Homo sapiens]	4	0.236	-2.08314
NP_001305687.1	transcriptional repressor NF-X1 isoform 4 [Homo sapiens]	2	0.244	-2.03505
XP_011528647.1	PREDICTED: SWI/SNF-related matrix-associated actin-dependent regulator of chromatin subfamily B member 1 isoform X1 [Homo sapiens]	1	0.245	-2.02915
NP_001153861.1	tRNA 2'-phosphotransferase 1 isoform 3 [Homo sapiens]	4	0.246	-2.02327
NP_001177344.1	transcription initiation factor TFIID subunit 6 isoform epsilon [Homo sapiens]	2	0.251	-1.99424
NP_542408.1	dynein light chain 2, cytoplasmic [Homo sapiens]	3	0.262	-1.93236
NP_073592.1	inositol-pentakisphosphate 2-kinase [Homo sapiens]	3	0.267	-1.90509
NP_110443.3	ankyrin repeat domain-containing protein 13C [Homo sapiens]	3	0.27	-1.88897
NP_005561.1	protein ERGIC-53 precursor [Homo sapiens]	2	0.27	-1.88897
NP_550433.1	uracil-DNA glycosylase isoform UNG2 [Homo sapiens]	4	0.272	-1.87832
NP_005535.1	insulin receptor substrate 1 [Homo sapiens]	5	0.278	-1.84684
NP_597677.2	nipped-B-like protein isoform A [Homo sapiens]	4	0.28	-1.8365
NP_077719.2	neurogenic locus notch homolog protein 2 isoform 1 preproprotein [Homo sapiens]	2	0.282	-1.82623
XP_011533342.1	PREDICTED: integrator complex subunit 6 isoform X1 [Homo sapiens]	3	0.283	-1.82113
NP_004776.3	Na(+)/H(+) exchange regulatory cofactor NHE-RF2 isoform b [Homo sapiens]	1	0.284	-1.81604
NP_060628.2	kanadaptin [Homo sapiens]	2	0.284	-1.81604
NP_005689.2	secretory carrier-associated membrane protein 3 isoform 1 [Homo sapiens]	2	0.288	-1.79586
NP_001018494.1	pumilio homolog 1 isoform 1 [Homo sapiens]	2	0.293	-1.77103
NP_078805.3	parafibromin [Homo sapiens]	4	0.295	-1.76121
XP_005268211.1	PREDICTED: cyclin-K isoform X1 [Homo sapiens]	7	0.296	-1.75633
NP_001340975.1	rho guanine nucleotide exchange factor 7 isoform i [Homo sapiens]	3	0.298	-1.74662
NP_006311.2	membrane-associated progesterone receptor component 2 [Homo sapiens]	2	0.298	-1.74662
XP_006713730.1	PREDICTED: DNA-directed RNA polymerases I, II, and III subunit RPABC3 isoform X1 [Homo sapiens]	2	0.299	-1.74178
NP_001138467.1	coiled-coil domain-containing protein 85C [Homo sapiens]	4	0.301	-1.73216
NP_001164014.1	serine/threonine-protein phosphatase PGAM5, mitochondrial isoform 1 [Homo sapiens]	1	0.308	-1.699
NP_001135915.1	enhancer of mRNA-decapping protein 3 isoform 1 [Homo sapiens]	7	0.308	-1.699
XP_016858433.1	PREDICTED: centrosomal protein of 170 kDa isoform X14 [Homo sapiens]	2	0.309	-1.69432
NP_001161861.2	cbp/p300-interacting transactivator 2 isoform 2 [Homo sapiens]	2	0.311	-1.68501
NP_733821.1	lamin isoform A [Homo sapiens]	5	0.317	-1.65745
XP_016868132.1	PREDICTED: E3 ubiquitin-protein ligase Hakai isoform X1 [Homo sapiens]	2	0.321	-1.63935
NP_072045.1	40S ribosomal protein S18 [Homo sapiens]	4	0.323	-1.63039
XP_016862508.1	PREDICTED: protein SEC13 homolog isoform X1 [Homo sapiens]	4	0.325	-1.62149
NP_001271455.1	aurora kinase B isoform 3 [Homo sapiens]	3	0.326	-1.61706
NP_005179.2	E3 ubiquitin-protein ligase CBL [Homo sapiens]	13	0.329	-1.60384
NP_904325.2	kinesin-like protein KIF1B isoform alpha [Homo sapiens]	6	0.332	-1.59074
NP_003740.2	insulin receptor substrate 2 [Homo sapiens]	9	0.337	-1.56918
NP_001474.1	protein NipSnap homolog 2 isoform 1 [Homo sapiens]	3	0.34	-1.55639
XP_011536034.1	PREDICTED: cyclin-dependent kinase 2 isoform X1 [Homo sapiens]	1	0.342	-1.54793
XP_016875929.1	PREDICTED: fibronectin type-III domain-containing protein 3A isoform X1 [Homo sapiens]	2	0.348	-1.52284
NP_004371.2	CREB-binding protein isoform a [Homo sapiens]	7	0.349	-1.5187
NP_078976.2	smad nuclear-interacting protein 1 [Homo sapiens]	4	0.351	-1.51046
XP_005258516.1	PREDICTED: heterogeneous nuclear ribonucleoprotein U-like protein 1 isoform X1 [Homo sapiens]	2	0.351	-1.51046
NP_775930.2	mitochondrial mRNA pseudouridine synthase RPUSD3 isoform 1 [Homo sapiens]	5	0.353	-1.50226
NP_115806.1	serine/threonine-protein kinase BRSK1 [Homo sapiens]	4	0.355	-1.49411
NP_001025162.1	methyltransferase-like protein 17, mitochondrial isoform 1 precursor [Homo sapiens]	2	0.356	-1.49005
NP_001000.2	40S ribosomal protein S5 [Homo sapiens]	2	0.357	-1.486
NP_116052.2	ubiquitin carboxyl-terminal hydrolase 30 isoform 1 [Homo sapiens]	6	0.358	-1.48197
NP_848018.1	coiled-coil domain-containing protein 50 long isoform [Homo sapiens]	1	0.359	-1.47794
XP_011520278.1	PREDICTED: transducin-like enhancer protein 3 isoform X1 [Homo sapiens]	4	0.361	-1.46993
NP_067652.1	vasculin-like protein 1 [Homo sapiens]	5	0.361	-1.46993
NP_009096.2	splicing factor 3A subunit 2 [Homo sapiens]	5	0.362	-1.46594
NP_009210.1	splicing factor U2AF 65 kDa subunit isoform a [Homo sapiens]	5	0.362	-1.46594
NP_001185648.1	histone-binding protein RBBP7 isoform 1 [Homo sapiens]	4	0.362	-1.46594
XP_011525599.1	PREDICTED: BTB/POZ domain-containing protein KCTD15 isoform X2 [Homo sapiens]	5	0.363	-1.46196
XP_016881589.1	PREDICTED: CBP80/20-dependent translation initiation factor isoform X1 [Homo sapiens]	11	0.364	-1.45799
XP_011519688.1	PREDICTED: zinc finger protein 609 isoform X1 [Homo sapiens]	13	0.364	-1.45799
NP_001091995.1	cytoskeleton-associated protein 2 isoform 2 [Homo sapiens]	3	0.364	-1.45799
XP_006724344.3	PREDICTED: eukaryotic translation initiation factor 4E transporter isoform X1 [Homo sapiens]	7	0.368	-1.44222
NP_037460.2	pyrroline-5-carboxylate reductase 2 isoform 1 [Homo sapiens]	9	0.369	-1.43831
NP_002577.2	pre-B-cell leukemia transcription factor 2 [Homo sapiens]	2	0.369	-1.43831
NP_112577.1	splicing factor 3B subunit 5 [Homo sapiens]	3	0.369	-1.43831
XP_016858330.1	PREDICTED: vesicle-associated membrane protein 3 isoform X1 [Homo sapiens]	2	0.372	-1.42663
NP_065922.3	leucine-rich repeat and calponin homology domain-containing protein 2 isoform 1 [Homo sapiens]	4	0.372	-1.42663
XP_005266358.1	PREDICTED: zinc finger CCCH domain-containing protein 13 isoform X1 [Homo sapiens]	5	0.373	-1.42275
NP_001272974.1	RNA-binding protein 7 isoform a [Homo sapiens]	1	0.373	-1.42275
XP_016884414.1	PREDICTED: T-box transcription factor TBX1 isoform X1 [Homo sapiens]	7	0.374	-1.41889
XP_011514312.1	PREDICTED: autism susceptibility gene 2 protein isoform X1 [Homo sapiens]	5	0.374	-1.41889
NP_062552.2	7SK snRNA methylphosphate capping enzyme isoform A [Homo sapiens]	13	0.376	-1.4112
NP_002425.2	DNA-3-methyladenine glycosylase isoform a [Homo sapiens]	5	0.377	-1.40736
NP_858058.1	UDP-N-acetylglucosamine--peptide N-acetylglucosaminyltransferase 110 kDa subunit isoform 1 [Homo sapiens]	6	0.377	-1.40736
NP_057439.2	probable ATP-dependent RNA helicase DDX47 isoform 1 [Homo sapiens]	2	0.377	-1.40736
NP_001304324.1	BTB/POZ domain-containing adapter for CUL3-mediated RhoA degradation protein 3 isoform 1 [Homo sapiens]	4	0.38	-1.39593
NP_005753.1	transcription intermediary factor 1-beta [Homo sapiens]	10	0.382	-1.38836
NP_036366.3	RING1 and YY1-binding protein [Homo sapiens]	2	0.384	-1.38082
XP_005272020.1	PREDICTED: AF4/FMR2 family member 4 isoform X1 [Homo sapiens]	14	0.387	-1.36959
NP_003396.1	14-3-3 protein eta [Homo sapiens]	2	0.387	-1.36959
XP_011526500.1	PREDICTED: transcription activator BRG1 isoform X1 [Homo sapiens]	15	0.39	-1.35845
NP_003031.3	anion exchange protein 2 isoform 1 [Homo sapiens]	12	0.39	-1.35845
NP_061975.2	homeobox protein Hox-A5 [Homo sapiens]	7	0.39	-1.35845
XP_011538773.1	PREDICTED: heterogeneous nuclear ribonucleoprotein R isoform X1 [Homo sapiens]	1	0.39	-1.35845
NP_003891.1	sequestosome-1 isoform 1 [Homo sapiens]	11	0.391	-1.35476
NP_001018082.1	ankyrin repeat and BTB/POZ domain-containing protein BTBD11 isoform a [Homo sapiens]	7	0.391	-1.35476
NP_443109.2	mediator of RNA polymerase II transcription subunit 8 isoform 3 [Homo sapiens]	2	0.391	-1.35476
NP_002084.2	glycogen synthase kinase-3 beta isoform 1 [Homo sapiens]	2	0.392	-1.35107
NP_919415.2	vesicle-associated membrane protein-associated protein A isoform 2 [Homo sapiens]	6	0.393	-1.3474
XP_011518702.1	PREDICTED: fatty acyl-CoA reductase 1 isoform X1 [Homo sapiens]	4	0.394	-1.34373
XP_005264378.1	PREDICTED: homeobox protein Meis1 isoform X1 [Homo sapiens]	4	0.395	-1.34008
NP_001518.3	histone deacetylase 2 [Homo sapiens]	3	0.398	-1.32916
XP_005247229.1	PREDICTED: segment polarity protein dishevelled homolog DVL-3 isoform X1 [Homo sapiens]	2	0.398	-1.32916
NP_476510.1	ARF GTPase-activating protein GIT2 isoform 1 [Homo sapiens]	5	0.398	-1.32916
NP_057033.2	Golgi to ER traffic protein 4 homolog [Homo sapiens]	4	0.398	-1.32916
XP_016867518.1	PREDICTED: growth factor receptor-bound protein 10 isoform X1 [Homo sapiens]	6	0.399	-1.32554
NP_001308037.1	sodium bicarbonate cotransporter 3 isoform i [Homo sapiens]	7	0.399	-1.32554
NP_612427.2	MAPK regulated corepressor interacting protein 2 isoform 1 [Homo sapiens]	4	0.4	-1.32193
NP_057143.1	peptidyl-prolyl cis-trans isomerase-like 1 [Homo sapiens]	2	0.4	-1.32193
NP_003397.1	14-3-3 protein zeta/delta [Homo sapiens]	2	0.401	-1.31833
XP_011533105.1	PREDICTED: fibrosin-1-like protein isoform X1 [Homo sapiens]	3	0.402	-1.31473
NP_055681.1	protein transport protein Sec16A isoform 1 [Homo sapiens]	2	0.404	-1.30757
NP_904358.2	TSC22 domain family protein 1 isoform 1 [Homo sapiens]	2	0.404	-1.30757
XP_016867850.1	PREDICTED: WD repeat-containing protein mio isoform X1 [Homo sapiens]	10	0.405	-1.30401
NP_061902.2	probable serine carboxypeptidase CPVL precursor [Homo sapiens]	2	0.405	-1.30401
NP_060873.4	mRNA-decapping enzyme 1A isoform a [Homo sapiens]	3	0.406	-1.30045
NP_001271140.1	mediator of RNA polymerase II transcription subunit 6 isoform 4 [Homo sapiens]	4	0.407	-1.2969
XP_011540393.1	PREDICTED: leucine zipper protein 1 isoform X1 [Homo sapiens]	4	0.409	-1.28983
XP_011532966.1	PREDICTED: calnexin isoform X2 [Homo sapiens]	2	0.41	-1.2863
XP_016866766.1	PREDICTED: large proline-rich protein BAG6 isoform X1 [Homo sapiens]	10	0.415	-1.26882
NP_002856.1	ras-related protein Rab-2A isoform a [Homo sapiens]	2	0.415	-1.26882
NP_055134.2	inner nuclear membrane protein Man1 isoform 1 [Homo sapiens]	13	0.416	-1.26534
NP_490595.1	cyclin-T2 isoform b [Homo sapiens]	8	0.416	-1.26534
NP_001273309.1	constitutive coactivator of peroxisome proliferator-activated receptor gamma isoform b [Homo sapiens]	17	0.418	-1.25843
NP_004454.2	FYVE, RhoGEF and PH domain-containing protein 1 [Homo sapiens]	4	0.418	-1.25843
XP_011509738.1	PREDICTED: pre-mRNA 3' end processing protein WDR33 isoform X1 [Homo sapiens]	13	0.419	-1.25498
XP_011515856.1	PREDICTED: chromodomain-helicase-DNA-binding protein 7 isoform X1 [Homo sapiens]	2	0.42	-1.25154
NP_056955.2	zinc finger protein 593 [Homo sapiens]	3	0.42	-1.25154
NP_001020.2	40S ribosomal protein S26 [Homo sapiens]	2	0.424	-1.23786
XP_005249588.1	PREDICTED: RNA-binding protein 33 isoform X1 [Homo sapiens]	2	0.426	-1.23107
NP_065194.2	gamma-tubulin complex component 6 [Homo sapiens]	2	0.426	-1.23107
NP_942595.1	BMP-2-inducible protein kinase isoform a [Homo sapiens]	8	0.427	-1.22769
NP_001264890.1	stromal interaction molecule 1 isoform 1 precursor [Homo sapiens]	10	0.427	-1.22769
XP_005269988.1	PREDICTED: dnaJ homolog subfamily B member 12 isoform X1 [Homo sapiens]	6	0.429	-1.22095
XP_011526323.1	PREDICTED: protein ENL isoform X1 [Homo sapiens]	4	0.429	-1.22095
NP_001138356.1	zinc transporter 7 [Homo sapiens]	2	0.429	-1.22095
NP_001258670.1	casein kinase I isoform alpha isoform 3 [Homo sapiens]	4	0.431	-1.21424
NP_005862.1	survival of motor neuron-related-splicing factor 30 [Homo sapiens]	2	0.431	-1.21424
NP_001157683.1	leucine-rich repeat and calponin homology domain-containing protein 1 isoform 1 [Homo sapiens]	6	0.432	-1.2109
XP_016882252.1	PREDICTED: interleukin enhancer-binding factor 3 isoform X1 [Homo sapiens]	5	0.432	-1.2109
NP_001012.1	40S ribosomal protein S17 [Homo sapiens]	5	0.434	-1.20423
NP_005639.1	elongin-C isoform a [Homo sapiens]	3	0.435	-1.20091
XP_005264309.1	PREDICTED: rab11 family-interacting protein 5 isoform X1 [Homo sapiens]	5	0.435	-1.20091
NP_001001655.1	DNA oxidative demethylase ALKBH2 isoform 1 [Homo sapiens]	3	0.435	-1.20091
NP_057715.2	PAX3- and PAX7-binding protein 1 isoform 1 [Homo sapiens]	3	0.435	-1.20091
NP_115635.1	GATOR complex protein WDR24 [Homo sapiens]	6	0.436	-1.1976
XP_011535639.1	PREDICTED: WD repeat-containing protein 20 isoform X3 [Homo sapiens]	5	0.436	-1.1976
XP_011520428.1	PREDICTED: E3 SUMO-protein ligase PIAS1 isoform X1 [Homo sapiens]	8	0.437	-1.19429
NP_004765.2	mediator of RNA polymerase II transcription subunit 1 [Homo sapiens]	5	0.437	-1.19429
NP_001527.3	protein arginine N-methyltransferase 1 isoform 1 [Homo sapiens]	2	0.438	-1.191
XP_006711627.1	PREDICTED: phosphatidylinositol 4-phosphate 5-kinase type-1 alpha isoform X4 [Homo sapiens]	9	0.439	-1.18771
NP_000995.1	60S acidic ribosomal protein P2 [Homo sapiens]	6	0.439	-1.18771
NP_001275727.1	mapk-regulated corepressor-interacting protein 1 isoform 1 [Homo sapiens]	6	0.44	-1.18442
XP_011540617.1	PREDICTED: pre-mRNA-splicing factor 38A isoform X1 [Homo sapiens]	3	0.44	-1.18442
XP_011512598.1	PREDICTED: transcription initiation factor TFIID subunit 8 isoform X1 [Homo sapiens]	2	0.44	-1.18442
NP_001491.1	GDP-mannose 4,6 dehydratase isoform 1 [Homo sapiens]	3	0.44	-1.18442
NP_001137232.1	eukaryotic translation initiation factor 5A-1 isoform A [Homo sapiens]	8	0.443	-1.17462
NP_001677.2	ATP synthase subunit beta, mitochondrial precursor [Homo sapiens]	9	0.443	-1.17462
NP_062535.2	YLP motif-containing protein 1 [Homo sapiens]	6	0.443	-1.17462
NP_060695.2	WD40 repeat-containing protein SMU1 [Homo sapiens]	4	0.443	-1.17462
NP_057174.1	RNA-binding protein 7 isoform b [Homo sapiens]	1	0.445	-1.16812
NP_002328.1	alpha-2-macroglobulin receptor-associated protein precursor [Homo sapiens]	7	0.446	-1.16488
XP_016866592.1	PREDICTED: AT-rich interactive domain-containing protein 1B isoform X2 [Homo sapiens]	19	0.447	-1.16165
NP_055865.1	cap-specific mRNA (nucleoside-2'-O-)-methyltransferase 1 [Homo sapiens]	9	0.447	-1.16165
NP_733779.1	S-phase kinase-associated protein 1 isoform b [Homo sapiens]	5	0.447	-1.16165
NP_001027454.1	thymopoietin isoform beta [Homo sapiens]	4	0.448	-1.15843
NP_001098549.2	probable fibrosin-1 [Homo sapiens]	2	0.448	-1.15843
NP_004550.2	nuclease-sensitive element-binding protein 1 [Homo sapiens]	4	0.451	-1.1488
XP_006713809.1	PREDICTED: F-box-like/WD repeat-containing protein TBL1XR1 isoform X1 [Homo sapiens]	4	0.451	-1.1488
NP_060911.2	peroxisomal trans-2-enoyl-CoA reductase [Homo sapiens]	6	0.451	-1.1488
XP_011530339.1	PREDICTED: inactive ubiquitin carboxyl-terminal hydrolase 53 isoform X1 [Homo sapiens]	2	0.451	-1.1488
NP_001393.1	elongation factor 1-alpha 1 [Homo sapiens]	5	0.452	-1.14561
NP_001001.2	40S ribosomal protein S6 [Homo sapiens]	5	0.452	-1.14561
NP_057149.1	28S ribosomal protein S16, mitochondrial [Homo sapiens]	2	0.453	-1.14242
XP_011517165.1	PREDICTED: volume-regulated anion channel subunit LRRC8A isoform X1 [Homo sapiens]	4	0.454	-1.13924
NP_055050.1	ubiquitin-like protein 4A [Homo sapiens]	2	0.454	-1.13924
XP_005265378.1	PREDICTED: ER membrane protein complex subunit 3 isoform X1 [Homo sapiens]	2	0.455	-1.13606
XP_016880468.1	PREDICTED: transcription elongation factor SPT6 isoform X1 [Homo sapiens]	4	0.456	-1.13289
NP_003855.1	histone deacetylase complex subunit SAP30 [Homo sapiens]	2	0.456	-1.13289
XP_011529177.1	PREDICTED: angiomotin isoform X1 [Homo sapiens]	47	0.457	-1.12973
XP_005255122.1	PREDICTED: ataxin-2-like protein isoform X3 [Homo sapiens]	28	0.458	-1.12658
NP_296373.1	F-box only protein 21 isoform 1 [Homo sapiens]	6	0.458	-1.12658
NP_689557.1	protein LSM12 homolog [Homo sapiens]	5	0.458	-1.12658
NP_001171748.1	guanine nucleotide-binding protein-like 3-like protein [Homo sapiens]	10	0.459	-1.12343
NP_115497.4	magnesium transporter protein 1 [Homo sapiens]	2	0.459	-1.12343
NP_001420.2	histone acetyltransferase p300 [Homo sapiens]	10	0.462	-1.11404
NP_872578.1	28S ribosomal protein S9, mitochondrial [Homo sapiens]	2	0.462	-1.11404
NP_058636.1	RWD domain-containing protein 2B isoform 1 [Homo sapiens]	6	0.468	-1.09542
NP_006436.3	pre-mRNA-processing-splicing factor 8 [Homo sapiens]	15	0.469	-1.09234
NP_076955.1	DET1- and DDB1-associated protein 1 [Homo sapiens]	3	0.469	-1.09234
NP_055317.1	pre-mRNA-processing factor 19 [Homo sapiens]	2	0.469	-1.09234
NP_937818.1	nucleoside diphosphate kinase A isoform a [Homo sapiens]	2	0.469	-1.09234
NP_003394.1	transcriptional repressor protein YY1 [Homo sapiens]	12	0.47	-1.08927
NP_057712.2	WW domain-containing adapter protein with coiled-coil isoform 1 [Homo sapiens]	14	0.471	-1.0862
NP_005000.1	nucleoside diphosphate kinase, mitochondrial isoform a precursor [Homo sapiens]	4	0.472	-1.08314
NP_036569.1	SNARE-associated protein Snapin [Homo sapiens]	4	0.472	-1.08314
NP_001333292.1	splicing factor 1 isoform 9 [Homo sapiens]	15	0.473	-1.08009
NP_054737.1	28S ribosomal protein S28, mitochondrial [Homo sapiens]	2	0.473	-1.08009
NP_005181.2	cyclin-C isoform a [Homo sapiens]	3	0.474	-1.07704
XP_005249589.1	PREDICTED: RNA-binding protein 33 isoform X2 [Homo sapiens]	0	0.476	-1.07097
XP_011517254.1	PREDICTED: transducin-like enhancer protein 4 isoform X1 [Homo sapiens]	2	0.476	-1.07097
NP_055524.3	ubiquitin carboxyl-terminal hydrolase 34 [Homo sapiens]	11	0.477	-1.06794
NP_001338588.1	zinc transporter ZIP14 isoform d [Homo sapiens]	2	0.477	-1.06794
NP_775782.2	protein FAM117B [Homo sapiens]	4	0.478	-1.06492
NP_001252.1	cyclin-dependent kinase 9 [Homo sapiens]	14	0.479	-1.0619
NP_001003891.1	mediator of RNA polymerase II transcription subunit 15 isoform a [Homo sapiens]	3	0.479	-1.0619
NP_060521.4	WD repeat-containing protein 60 isoform a [Homo sapiens]	2	0.479	-1.0619
NP_009060.2	zinc finger protein ZIC 2 [Homo sapiens]	2	0.479	-1.0619
NP_001164100.1	chromodomain-helicase-DNA-binding protein 8 isoform 1 [Homo sapiens]	55	0.48	-1.05889
XP_011523430.1	PREDICTED: E3 ubiquitin-protein ligase SMURF2 isoform X1 [Homo sapiens]	8	0.48	-1.05889
NP_004809.2	probable ATP-dependent RNA helicase DDX23 [Homo sapiens]	8	0.48	-1.05889
XP_016856376.1	PREDICTED: zinc finger protein 281 isoform X1 [Homo sapiens]	8	0.481	-1.05589
NP_065823.1	nuclear fragile X mental retardation-interacting protein 2 [Homo sapiens]	8	0.481	-1.05589
NP_689905.1	C1GALT1-specific chaperone 1 [Homo sapiens]	5	0.481	-1.05589
NP_001162589.1	stromal interaction molecule 2 isoform 1 precursor [Homo sapiens]	5	0.481	-1.05589
NP_037524.1	nuclear receptor-binding protein isoform 1 [Homo sapiens]	2	0.482	-1.05289
NP_001231.2	cyclin-T1 isoform a [Homo sapiens]	14	0.483	-1.0499
NP_001305645.1	kelch repeat and BTB domain-containing protein 4 isoform c [Homo sapiens]	11	0.483	-1.0499
NP_055083.1	microtubule-associated protein RP/EB family member 2 isoform 1 [Homo sapiens]	6	0.483	-1.0499
NP_066997.3	cell cycle and apoptosis regulator protein 2 [Homo sapiens]	3	0.483	-1.0499
NP_821133.1	tubulin beta chain isoform b [Homo sapiens]	5	0.484	-1.04692
NP_000967.1	60S ribosomal protein L12 [Homo sapiens]	5	0.485	-1.04394
NP_002964.3	ataxin-2 isoform 1 [Homo sapiens]	29	0.486	-1.04097
NP_003631.2	elongator complex protein 1 isoform 1 [Homo sapiens]	16	0.486	-1.04097
NP_001026854.1	serine/arginine-rich splicing factor 7 isoform 1 [Homo sapiens]	2	0.487	-1.03801
NP_003081.2	U2 small nuclear ribonucleoprotein A' [Homo sapiens]	16	0.488	-1.03505
XP_005270993.1	PREDICTED: E3 ubiquitin-protein ligase TRIM33 isoform X1 [Homo sapiens]	3	0.488	-1.03505
NP_057030.3	protein pelota homolog [Homo sapiens]	9	0.489	-1.03209
XP_005263139.1	PREDICTED: methylcytosine dioxygenase TET2 isoform X1 [Homo sapiens]	11	0.49	-1.02915
NP_057479.2	very-long-chain (3R)-3-hydroxyacyl-CoA dehydratase 3 [Homo sapiens]	4	0.49	-1.02915
NP_689407.1	casein kinase I isoform epsilon [Homo sapiens]	1	0.491	-1.02621
NP_001188267.1	scaffold attachment factor B1 isoform 1 [Homo sapiens]	5	0.493	-1.02034
NP_073605.4	putative RNA-binding protein 15 isoform 1 [Homo sapiens]	4	0.493	-1.02034
NP_005691.2	dipeptidyl peptidase 3 isoform 1 [Homo sapiens]	4	0.493	-1.02034
NP_001333154.1	WD repeat-containing protein 48 isoform 4 [Homo sapiens]	7	0.494	-1.01742
NP_001307438.1	tubulin gamma-2 chain isoform 1 [Homo sapiens]	5	0.494	-1.01742
XP_005262425.1	PREDICTED: dedicator of cytokinesis protein 11 isoform X1 [Homo sapiens]	3	0.494	-1.01742
NP_001305699.1	39S ribosomal protein L14, mitochondrial isoform c [Homo sapiens]	2	0.494	-1.01742
XP_011523846.1	PREDICTED: probable helicase with zinc finger domain isoform X1 [Homo sapiens]	10	0.496	-1.01159
XP_011509745.1	PREDICTED: sphingomyelin phosphodiesterase 4 isoform X1 [Homo sapiens]	8	0.496	-1.01159
XP_011540628.1	PREDICTED: dedicator of cytokinesis protein 7 isoform X1 [Homo sapiens]	35	0.497	-1.00868
NP_002482.1	NADH dehydrogenase [ubiquinone] 1 beta subcomplex subunit 3 [Homo sapiens]	2	0.497	-1.00868
NP_115916.3	zinc finger CCCH-type with G patch domain-containing protein isoform a [Homo sapiens]	7	0.498	-1.00578
NP_006451.1	protein HEXIM1 [Homo sapiens]	6	0.5	-1
NP_777568.1	coiled-coil domain-containing protein 50 short isoform [Homo sapiens]	1	0.5	-1
XP_011542638.1	PREDICTED: centrosomal protein of 170 kDa isoform X1 [Homo sapiens]	3	0.501	-0.997117
NP_001032583.1	dynein light chain 1, cytoplasmic [Homo sapiens]	5	0.501	-0.997117
NP_057215.3	ras-related protein Rab-10 [Homo sapiens]	2	0.501	-0.997117
NP_438172.1	WD repeat-containing protein 5 [Homo sapiens]	9	0.502	-0.994241
XP_005270689.1	PREDICTED: forkhead box protein J3 isoform X1 [Homo sapiens]	7	0.502	-0.994241
XP_011508154.1	PREDICTED: E3 ubiquitin-protein ligase RING2 isoform X1 [Homo sapiens]	3	0.502	-0.994241
NP_056018.2	regulation of nuclear pre-mRNA domain-containing protein 2 isoform 1 [Homo sapiens]	9	0.503	-0.99137
NP_036565.2	splicing factor 3B subunit 1 isoform 1 [Homo sapiens]	48	0.504	-0.988504
NP_006303.4	nuclear receptor corepressor 2 isoform 1 [Homo sapiens]	7	0.504	-0.988504
NP_001291217.1	40S ribosomal protein SA isoform 2 [Homo sapiens]	3	0.504	-0.988504
NP_001311230.1	dolichyl-diphosphooligosaccharide--protein glycosyltransferase subunit 2 isoform 4 precursor [Homo sapiens]	6	0.504	-0.988504
NP_056091.1	ubiquitin carboxyl-terminal hydrolase 22 [Homo sapiens]	7	0.505	-0.985645
NP_001136202.1	BTB/POZ domain-containing protein KCTD1 isoform b [Homo sapiens]	2	0.505	-0.985645
NP_001243399.1	pleckstrin homology domain-containing family A member 5 isoform 4 [Homo sapiens]	11	0.506	-0.982791
NP_055873.1	von Willebrand factor A domain-containing protein 8 isoform a precursor [Homo sapiens]	3	0.506	-0.982791
NP_056175.3	exosome RNA helicase MTR4 [Homo sapiens]	2	0.507	-0.979942
XP_011526708.1	PREDICTED: dipeptidyl peptidase 9 isoform X1 [Homo sapiens]	8	0.508	-0.9771
NP_004272.2	BAG family molecular chaperone regulator 3 [Homo sapiens]	12	0.509	-0.974262
XP_016864365.1	PREDICTED: ras GTPase-activating protein-binding protein 2 isoform X1 [Homo sapiens]	5	0.509	-0.974262
NP_001015892.1	transcription initiation factor TFIID subunit 9 [Homo sapiens]	2	0.509	-0.974262
NP_001161206.1	valine--tRNA ligase, mitochondrial isoform 1 [Homo sapiens]	10	0.51	-0.971431
NP_005683.2	ATP-binding cassette sub-family F member 2 isoform b [Homo sapiens]	7	0.51	-0.971431
NP_002387.1	NAD-dependent malic enzyme, mitochondrial isoform 1 precursor [Homo sapiens]	3	0.51	-0.971431
NP_001026893.1	dnaJ homolog subfamily B member 14 isoform 1 [Homo sapiens]	2	0.51	-0.971431
NP_110379.2	T-complex protein 1 subunit alpha isoform a [Homo sapiens]	18	0.511	-0.968605
NP_115517.1	nuclear speckle splicing regulatory protein 1 isoform 1 [Homo sapiens]	7	0.511	-0.968605
NP_036601.2	pre-mRNA-processing factor 6 [Homo sapiens]	8	0.511	-0.968605
NP_005872.2	[3-methyl-2-oxobutanoate dehydrogenase [lipoamide]] kinase, mitochondrial isoform a precursor [Homo sapiens]	3	0.511	-0.968605
XP_011520984.1	PREDICTED: axin-1 isoform X1 [Homo sapiens]	10	0.512	-0.965784
NP_001341741.1	mothers against decapentaplegic homolog 1 [Homo sapiens]	2	0.513	-0.962969
XP_005256393.1	PREDICTED: casein kinase I isoform X1 [Homo sapiens]	3	0.514	-0.96016
NP_003070.3	SWI/SNF-related matrix-associated actin-dependent regulator of chromatin subfamily E member 1 [Homo sapiens]	5	0.514	-0.96016
XP_005249786.1	PREDICTED: heterogeneous nuclear ribonucleoproteins A2/B1 isoform X1 [Homo sapiens]	3	0.515	-0.957356
NP_005608.1	40S ribosomal protein S14 [Homo sapiens]	4	0.516	-0.954557
NP_001278357.1	apoptosis regulator BAX isoform 1 [Homo sapiens]	2	0.516	-0.954557
NP_001245282.1	116 kDa U5 small nuclear ribonucleoprotein component isoform a [Homo sapiens]	14	0.517	-0.951764
NP_001427.2	rRNA 2'-O-methyltransferase fibrillarin [Homo sapiens]	9	0.517	-0.951764
XP_016866721.1	PREDICTED: transcription factor AP-2-alpha isoform X1 [Homo sapiens]	4	0.518	-0.948976
NP_620134.3	testis-expressed protein 30 isoform 1 [Homo sapiens]	7	0.519	-0.946194
XP_011523355.1	PREDICTED: MIF4G domain-containing protein isoform X5 [Homo sapiens]	6	0.519	-0.946194
NP_004292.1	actin-like protein 6A isoform 1 [Homo sapiens]	5	0.519	-0.946194
NP_001035982.1	protein diaphanous homolog 3 isoform a [Homo sapiens]	17	0.52	-0.943416
XP_005249572.1	PREDICTED: dnaJ homolog subfamily B member 6 isoform X1 [Homo sapiens]	3	0.52	-0.943416
NP_597709.2	ribonucleoprotein PTB-binding 1 [Homo sapiens]	10	0.521	-0.940645
NP_005007.2	poly(rC)-binding protein 2 isoform a [Homo sapiens]	2	0.521	-0.940645
NP_001530.1	dnaJ homolog subfamily A member 1 isoform 1 [Homo sapiens]	6	0.521	-0.940645
XP_016860992.1	PREDICTED: RNA-binding protein 5 isoform X1 [Homo sapiens]	2	0.521	-0.940645
XP_006716684.1	PREDICTED: transcription initiation factor TFIID subunit 2 isoform X1 [Homo sapiens]	14	0.522	-0.937878
NP_005989.3	T-complex protein 1 subunit gamma isoform a [Homo sapiens]	14	0.522	-0.937878
NP_001309042.1	2-hydroxyacylsphingosine 1-beta-galactosyltransferase precursor [Homo sapiens]	7	0.522	-0.937878
NP_000108.1	emerin [Homo sapiens]	5	0.522	-0.937878
NP_542171.2	tight junction-associated protein 1 isoform b [Homo sapiens]	6	0.522	-0.937878
NP_003575.2	RNA/RNP complex-1-interacting phosphatase [Homo sapiens]	2	0.522	-0.937878
XP_011529363.1	PREDICTED: insulin receptor substrate 4 isoform X1 [Homo sapiens]	19	0.523	-0.935117
NP_036611.2	14-3-3 protein gamma [Homo sapiens]	1	0.523	-0.935117
XP_016885162.1	PREDICTED: THO complex subunit 2 isoform X9 [Homo sapiens]	12	0.524	-0.932361
XP_005252208.1	PREDICTED: transducin-like enhancer protein 1 isoform X1 [Homo sapiens]	2	0.524	-0.932361
NP_001203.1	complement component 1 Q subcomponent-binding protein, mitochondrial precursor [Homo sapiens]	2	0.524	-0.932361
NP_001341664.1	ATP-dependent 6-phosphofructokinase, muscle type isoform 3 [Homo sapiens]	2	0.524	-0.932361
NP_002496.1	nuclear transcription factor Y subunit alpha isoform 1 [Homo sapiens]	2	0.525	-0.929611
XP_011514059.1	PREDICTED: cleavage and polyadenylation specificity factor subunit 4 isoform X4 [Homo sapiens]	1	0.526	-0.926865
NP_005693.1	GTPase Era, mitochondrial isoform 1 [Homo sapiens]	4	0.526	-0.926865
NP_057406.2	ras-related protein Rab-14 [Homo sapiens]	2	0.526	-0.926865
NP_808227.1	casein kinase II subunit alpha isoform a [Homo sapiens]	14	0.527	-0.924125
NP_150644.1	60S ribosomal protein L8 [Homo sapiens]	4	0.527	-0.924125
XP_011537080.1	PREDICTED: aladin isoform X1 [Homo sapiens]	5	0.527	-0.924125
NP_002939.2	60S ribosomal protein L15 isoform 1 [Homo sapiens]	4	0.527	-0.924125
XP_016870818.1	PREDICTED: mediator of RNA polymerase II transcription subunit 27 isoform X1 [Homo sapiens]	2	0.527	-0.924125
NP_000974.1	60S ribosomal protein L22 [Homo sapiens]	4	0.528	-0.92139
NP_653265.3	protein FAM76B isoform 1 [Homo sapiens]	4	0.528	-0.92139
NP_079055.3	phosphatidylinositol 5-phosphate 4-kinase type-2 gamma isoform a [Homo sapiens]	4	0.528	-0.92139
NP_000977.1	60S ribosomal protein L24 [Homo sapiens]	3	0.528	-0.92139
NP_000996.2	40S ribosomal protein S3 isoform 1 [Homo sapiens]	10	0.529	-0.91866
XP_016885025.1	PREDICTED: E3 ubiquitin-protein ligase Midline-1 isoform X3 [Homo sapiens]	6	0.529	-0.91866
XP_011526156.1	PREDICTED: bromodomain-containing protein 4 isoform X1 [Homo sapiens]	24	0.53	-0.915936
NP_008882.2	transcription initiation factor TFIID subunit 5 isoform 1 [Homo sapiens]	5	0.53	-0.915936
NP_060634.2	integrator complex subunit 13 [Homo sapiens]	5	0.53	-0.915936
XP_016866484.1	PREDICTED: serine/threonine-protein phosphatase 1 regulatory subunit 10 isoform X1 [Homo sapiens]	29	0.531	-0.913216
NP_003189.2	elongin-A [Homo sapiens]	3	0.531	-0.913216
NP_001007.2	40S ribosomal protein S12 [Homo sapiens]	2	0.531	-0.913216
NP_006421.2	T-complex protein 1 subunit delta isoform a [Homo sapiens]	16	0.532	-0.910502
NP_937863.1	U2 small nuclear ribonucleoprotein B'' [Homo sapiens]	4	0.532	-0.910502
NP_056269.1	la-related protein 7 isoform 1 [Homo sapiens]	20	0.532	-0.910502
NP_001887.1	casein kinase II subunit alpha' [Homo sapiens]	11	0.532	-0.910502
XP_011522859.1	PREDICTED: G patch domain-containing protein 8 isoform X1 [Homo sapiens]	6	0.532	-0.910502
NP_001139699.1	40S ribosomal protein S20 isoform 1 [Homo sapiens]	3	0.532	-0.910502
NP_005111.2	mediator of RNA polymerase II transcription subunit 12 [Homo sapiens]	5	0.533	-0.907793
NP_001164015.1	serine/threonine-protein phosphatase PGAM5, mitochondrial isoform 2 [Homo sapiens]	1	0.534	-0.905088
NP_057103.2	putative RNA-binding protein Luc7-like 2 isoform 1 [Homo sapiens]	12	0.534	-0.905088
NP_624311.1	peptidyl-prolyl cis-trans isomerase-like 4 [Homo sapiens]	14	0.534	-0.905088
NP_116165.1	probable JmjC domain-containing histone demethylation protein 2C isoform a [Homo sapiens]	11	0.534	-0.905088
XP_011511221.1	PREDICTED: 5'-3' exoribonuclease 1 isoform X1 [Homo sapiens]	16	0.535	-0.902389
XP_011533950.1	PREDICTED: PHD finger protein 3 isoform X1 [Homo sapiens]	14	0.535	-0.902389
NP_001931.2	atrophin-1 [Homo sapiens]	3	0.535	-0.902389
NP_001269210.1	pyrroline-5-carboxylate reductase 1, mitochondrial isoform 5 [Homo sapiens]	11	0.536	-0.899695
NP_004090.4	erythrocyte band 7 integral membrane protein isoform a [Homo sapiens]	2	0.536	-0.899695
NP_061854.1	dnaJ homolog subfamily C member 10 isoform 1 precursor [Homo sapiens]	13	0.537	-0.897006
XP_005268645.1	PREDICTED: cleavage and polyadenylation specificity factor subunit 6 isoform X1 [Homo sapiens]	12	0.538	-0.894322
XP_016872265.1	PREDICTED: polycomb group RING finger protein 5 isoform X1 [Homo sapiens]	3	0.538	-0.894322
NP_006793.1	splicing factor 3A subunit 3 isoform 1 [Homo sapiens]	18	0.539	-0.891643
NP_055182.3	protein FAM162A [Homo sapiens]	2	0.539	-0.891643
NP_003066.2	SWI/SNF complex subunit SMARCC2 isoform a [Homo sapiens]	4	0.54	-0.888969
NP_003312.3	elongation factor Tu, mitochondrial precursor [Homo sapiens]	9	0.54	-0.888969
NP_006017.1	histone H1x [Homo sapiens]	2	0.54	-0.888969
NP_001034229.1	UPF0687 protein C20orf27 isoform 1 [Homo sapiens]	11	0.542	-0.883635
NP_001021.1	40S ribosomal protein S27 isoform 1 [Homo sapiens]	2	0.542	-0.883635
NP_963890.2	voltage-dependent L-type calcium channel subunit beta-2 isoform 2 [Homo sapiens]	5	0.542	-0.883635
NP_061848.2	telomeric repeat-binding factor 2-interacting protein 1 [Homo sapiens]	4	0.543	-0.880976
NP_001191020.1	40S ribosomal protein S10 [Homo sapiens]	5	0.543	-0.880976
NP_006378.3	calcium homeostasis endoplasmic reticulum protein [Homo sapiens]	17	0.544	-0.878321
NP_001171712.1	voltage-dependent anion-selective channel protein 2 isoform 1 [Homo sapiens]	6	0.545	-0.875672
XP_005265826.1	PREDICTED: pre-mRNA 3'-end-processing factor FIP1 isoform X1 [Homo sapiens]	8	0.546	-0.873027
NP_001273501.1	E3 ubiquitin-protein ligase BRE1B isoform 1 [Homo sapiens]	36	0.547	-0.870387
NP_060501.3	WD repeat-containing protein 6 isoform 1 [Homo sapiens]	6	0.547	-0.870387
NP_056235.4	DDB1- and CUL4-associated factor 13 [Homo sapiens]	3	0.547	-0.870387
XP_005263966.1	PREDICTED: transmembrane protein 131 isoform X1 [Homo sapiens]	2	0.547	-0.870387
NP_001137384.1	protein FAM76A isoform 1 [Homo sapiens]	4	0.548	-0.867752
NP_055121.1	tRNA-splicing ligase RtcB homolog [Homo sapiens]	28	0.549	-0.865122
NP_060855.2	large subunit GTPase 1 homolog [Homo sapiens]	12	0.549	-0.865122
NP_001341838.1	paraspeckle component 1 isoform 1 [Homo sapiens]	27	0.55	-0.862496
NP_005336.3	heat shock 70 kDa protein 1A [Homo sapiens]	25	0.55	-0.862496
NP_003065.3	SWI/SNF complex subunit SMARCC1 [Homo sapiens]	22	0.55	-0.862496
XP_011514990.1	PREDICTED: zinc finger CCCH-type antiviral protein 1-like isoform X1 [Homo sapiens]	4	0.55	-0.862496
NP_006079.1	tubulin beta-4B chain [Homo sapiens]	3	0.551	-0.859876
NP_006420.1	T-complex protein 1 subunit eta isoform a [Homo sapiens]	18	0.551	-0.859876
NP_075053.2	zinc transporter 5 isoform 1 [Homo sapiens]	2	0.551	-0.859876
XP_005250918.1	PREDICTED: polyadenylate-binding protein 1 isoform X1 [Homo sapiens]	9	0.552	-0.85726
NP_057591.2	cyclin-dependent kinase 12 isoform 1 [Homo sapiens]	15	0.552	-0.85726
NP_001006.1	40S ribosomal protein S11 [Homo sapiens]	4	0.552	-0.85726
XP_016882687.1	PREDICTED: ubiquitin-60S ribosomal protein L40 isoform X1 [Homo sapiens]	2	0.553	-0.854649
NP_004955.2	histone deacetylase 1 [Homo sapiens]	7	0.554	-0.852042
XP_005261779.1	PREDICTED: transcription factor 20 isoform X1 [Homo sapiens]	3	0.554	-0.852042
NP_004388.2	probable ATP-dependent RNA helicase DDX6 [Homo sapiens]	23	0.555	-0.84944
NP_000959.2	60S ribosomal protein L4 [Homo sapiens]	7	0.555	-0.84944
NP_001186125.1	armadillo repeat-containing protein 6 isoform 1 [Homo sapiens]	2	0.555	-0.84944
XP_011540329.1	PREDICTED: monocarboxylate transporter 1 isoform X1 [Homo sapiens]	3	0.555	-0.84944
XP_011517164.1	PREDICTED: E3 ubiquitin-protein ligase BRE1A isoform X1 [Homo sapiens]	30	0.556	-0.846843
NP_006422.1	T-complex protein 1 subunit beta isoform 1 [Homo sapiens]	16	0.556	-0.846843
NP_065095.2	PITH domain-containing protein 1 [Homo sapiens]	8	0.556	-0.846843
NP_005138.3	dnaJ homolog subfamily A member 3, mitochondrial isoform 1 [Homo sapiens]	10	0.556	-0.846843
NP_006306.2	polycomb group RING finger protein 3 [Homo sapiens]	4	0.556	-0.846843
NP_000979.1	60S ribosomal protein L27 [Homo sapiens]	5	0.556	-0.846843
XP_016856957.1	PREDICTED: AT-rich interactive domain-containing protein 4B isoform X1 [Homo sapiens]	3	0.557	-0.844251
NP_001186284.1	RPL17-C18orf32 protein isoform 1 [Homo sapiens]	2	0.557	-0.844251
NP_001311.3	casein kinase II subunit beta isoform 1 [Homo sapiens]	7	0.558	-0.841663
NP_004729.1	vesicle-associated membrane protein-associated protein B/C isoform 1 [Homo sapiens]	6	0.558	-0.841663
NP_000972.1	60S ribosomal protein L19 isoform 1 [Homo sapiens]	2	0.558	-0.841663
NP_075566.2	pyrroline-5-carboxylate reductase 3 isoform 1 [Homo sapiens]	10	0.56	-0.836501
NP_001333790.1	tuftelin-interacting protein 11 isoform 1 [Homo sapiens]	12	0.56	-0.836501
XP_005268461.1	PREDICTED: la-related protein 1 isoform X1 [Homo sapiens]	8	0.56	-0.836501
XP_011514057.1	PREDICTED: cleavage and polyadenylation specificity factor subunit 4 isoform X1 [Homo sapiens]	1	0.561	-0.833927
NP_005350.1	mothers against decapentaplegic homolog 4 [Homo sapiens]	9	0.561	-0.833927
NP_065385.2	pre-B-cell leukemia transcription factor-interacting protein 1 isoform 1 [Homo sapiens]	8	0.561	-0.833927
NP_001307585.1	PCI domain-containing protein 2 isoform 2 [Homo sapiens]	3	0.561	-0.833927
XP_005268883.1	PREDICTED: heterogeneous nuclear ribonucleoprotein A1 isoform X1 [Homo sapiens]	3	0.561	-0.833927
NP_067038.1	regulation of nuclear pre-mRNA domain-containing protein 1B [Homo sapiens]	4	0.563	-0.828793
NP_000969.1	60S ribosomal protein L23 [Homo sapiens]	2	0.563	-0.828793
XP_011519930.1	PREDICTED: neogenin isoform X3 [Homo sapiens]	4	0.563	-0.828793
NP_996896.1	elongin-B isoform b [Homo sapiens]	2	0.563	-0.828793
NP_057123.1	RNA transcription, translation and transport factor protein [Homo sapiens]	20	0.564	-0.826233
XP_011533177.1	PREDICTED: homeobox protein CDX-2 isoform X1 [Homo sapiens]	4	0.564	-0.826233
NP_005643.2	telomeric repeat-binding factor 2 [Homo sapiens]	9	0.565	-0.823677
NP_005959.2	heterogeneous nuclear ribonucleoprotein M isoform a [Homo sapiens]	7	0.565	-0.823677
NP_001335.1	dolichyl-diphosphooligosaccharide--protein glycosyltransferase subunit DAD1 [Homo sapiens]	2	0.565	-0.823677
NP_005868.1	splicing factor 3A subunit 1 [Homo sapiens]	25	0.566	-0.821126
NP_000960.2	60S ribosomal protein L5 [Homo sapiens]	11	0.566	-0.821126
NP_001914.3	DNA damage-binding protein 1 [Homo sapiens]	10	0.566	-0.821126
NP_006833.2	splicing factor 3B subunit 2 [Homo sapiens]	34	0.567	-0.818579
NP_060640.2	regulation of nuclear pre-mRNA domain-containing protein 1A isoform 1 [Homo sapiens]	5	0.567	-0.818579
NP_001349.2	pre-mRNA-splicing factor ATP-dependent RNA helicase DHX15 [Homo sapiens]	47	0.568	-0.816037
NP_001123484.1	Na(+)/H(+) exchange regulatory cofactor NHE-RF2 isoform a [Homo sapiens]	2	0.568	-0.816037
NP_005248.2	transcription factor GATA-6 [Homo sapiens]	4	0.568	-0.816037
NP_114152.3	arf-GAP with GTPase, ANK repeat and PH domain-containing protein 3 isoform a [Homo sapiens]	4	0.568	-0.816037
NP_057131.1	splicing factor 3B subunit 6 [Homo sapiens]	6	0.57	-0.810966
NP_003067.3	SWI/SNF-related matrix-associated actin-dependent regulator of chromatin subfamily D member 1 isoform a [Homo sapiens]	5	0.57	-0.810966
NP_006657.1	ruvB-like 2 isoform 1 [Homo sapiens]	6	0.57	-0.810966
NP_000973.2	60S ribosomal protein L21 [Homo sapiens]	3	0.57	-0.810966
NP_060979.2	leucine-rich repeat-containing protein 59 [Homo sapiens]	2	0.57	-0.810966
NP_001036004.1	myc-associated zinc finger protein isoform 2 [Homo sapiens]	9	0.571	-0.808437
NP_000966.2	60S ribosomal protein L11 isoform 1 [Homo sapiens]	4	0.571	-0.808437
NP_005819.3	DDB1- and CUL4-associated factor 7 [Homo sapiens]	12	0.572	-0.805913
XP_011533481.1	PREDICTED: RNA-binding protein 26 isoform X1 [Homo sapiens]	2	0.572	-0.805913
NP_115646.2	volume-regulated anion channel subunit LRRC8C [Homo sapiens]	4	0.572	-0.805913
NP_004266.2	mediator of RNA polymerase II transcription subunit 20 isoform 1 [Homo sapiens]	2	0.572	-0.805913
NP_000963.1	60S ribosomal protein L7a [Homo sapiens]	9	0.574	-0.800877
NP_005879.1	phosphate carrier protein, mitochondrial isoform a precursor [Homo sapiens]	4	0.574	-0.800877
XP_011507893.1	PREDICTED: pre-B-cell leukemia transcription factor 1 isoform X5 [Homo sapiens]	2	0.575	-0.798366
NP_001030168.1	60S ribosomal protein L14 [Homo sapiens]	4	0.575	-0.798366
NP_005515.1	transcription factor HES-1 [Homo sapiens]	2	0.575	-0.798366
NP_631917.1	alpha-ketoglutarate-dependent dioxygenase alkB homolog 3 [Homo sapiens]	3	0.575	-0.798366
NP_006576.2	T-complex protein 1 subunit theta isoform 1 [Homo sapiens]	16	0.577	-0.793357
NP_005207.2	dolichyl-diphosphooligosaccharide--protein glycosyltransferase 48 kDa subunit precursor [Homo sapiens]	5	0.577	-0.793357
NP_002941.1	dolichyl-diphosphooligosaccharide--protein glycosyltransferase subunit 1 precursor [Homo sapiens]	7	0.578	-0.790859
NP_001269516.1	GDH/6PGL endoplasmic bifunctional protein isoform 1 precursor [Homo sapiens]	2	0.578	-0.790859
XP_011535346.1	PREDICTED: RNA-binding protein 25 isoform X1 [Homo sapiens]	17	0.579	-0.788365
NP_001091896.1	SWI/SNF-related matrix-associated actin-dependent regulator of chromatin subfamily D member 2 isoform 1 [Homo sapiens]	6	0.579	-0.788365
NP_115834.1	PHD finger protein 6 isoform 1 [Homo sapiens]	5	0.579	-0.788365
XP_016877394.1	PREDICTED: dual specificity protein kinase CLK3 isoform X1 [Homo sapiens]	6	0.579	-0.788365
NP_150254.1	60S ribosomal protein L13 isoform 1 [Homo sapiens]	4	0.579	-0.788365
NP_003322.3	non-receptor tyrosine-protein kinase TYK2 [Homo sapiens]	3	0.579	-0.788365
NP_005338.1	78 kDa glucose-regulated protein precursor [Homo sapiens]	23	0.58	-0.785875
NP_006588.1	heat shock cognate 71 kDa protein isoform 1 [Homo sapiens]	23	0.581	-0.78339
P_000001.1	His 6 and halo tagged Keap 1 [Yimon's lab]	60	0.582	-0.780909
NP_001240605.1	TATA box-binding protein-like protein 1 [Homo sapiens]	11	0.582	-0.780909
NP_114032.2	heterogeneous nuclear ribonucleoprotein U isoform a [Homo sapiens]	4	0.582	-0.780909
XP_016867003.1	PREDICTED: pre-mRNA-splicing regulator WTAP isoform X1 [Homo sapiens]	9	0.583	-0.778432
NP_001287789.1	probable ATP-dependent RNA helicase DDX46 isoform 1 [Homo sapiens]	9	0.583	-0.778432
NP_001003.1	40S ribosomal protein S8 [Homo sapiens]	5	0.584	-0.77596
NP_061961.2	RNA polymerase II-associated factor 1 homolog isoform 1 [Homo sapiens]	3	0.584	-0.77596
NP_056651.1	tryptophan--tRNA ligase, mitochondrial isoform 1 precursor [Homo sapiens]	20	0.585	-0.773491
NP_057004.1	40S ribosomal protein S27-like [Homo sapiens]	1	0.585	-0.773491
NP_001308413.1	40S ribosomal protein S19 isoform 1 [Homo sapiens]	6	0.585	-0.773491
XP_016880252.1	PREDICTED: prohibitin isoform X2 [Homo sapiens]	5	0.585	-0.773491
NP_055643.1	TOX high mobility group box family member 4 isoform 1 [Homo sapiens]	15	0.586	-0.771027
NP_001340.2	aspartate--tRNA ligase, cytoplasmic isoform 1 [Homo sapiens]	3	0.586	-0.771027
NP_060822.2	translation machinery-associated protein 16 [Homo sapiens]	5	0.587	-0.768568
NP_006816.2	cytoskeleton-associated protein 4 [Homo sapiens]	31	0.588	-0.766112
XP_016885057.1	PREDICTED: PDZ domain-containing protein 11 isoform X1 [Homo sapiens]	2	0.588	-0.766112
NP_116147.1	PHD finger-like domain-containing protein 5A [Homo sapiens]	5	0.589	-0.76366
NP_005137.1	U4/U6.U5 tri-snRNP-associated protein 1 [Homo sapiens]	8	0.589	-0.76366
XP_005267280.1	PREDICTED: mediator of RNA polymerase II transcription subunit 23 isoform X1 [Homo sapiens]	3	0.589	-0.76366
XP_006721720.1	PREDICTED: ATP-dependent RNA helicase DDX42 isoform X1 [Homo sapiens]	64	0.59	-0.761213
NP_004930.1	ATP-dependent RNA helicase DDX1 [Homo sapiens]	43	0.59	-0.761213
NP_001524.2	heterogeneous nuclear ribonucleoprotein L isoform a [Homo sapiens]	22	0.59	-0.761213
NP_775741.1	membrane magnesium transporter 1 precursor [Homo sapiens]	2	0.59	-0.761213
NP_001308062.1	Golgi SNAP receptor complex member 2 isoform D [Homo sapiens]	2	0.59	-0.761213
NP_001290043.1	tubulin alpha-1C chain isoform a [Homo sapiens]	3	0.591	-0.75877
XP_005246733.3	PREDICTED: pre-mRNA-processing factor 40 homolog A isoform X2 [Homo sapiens]	1	0.591	-0.75877
NP_000993.1	60S acidic ribosomal protein P0 [Homo sapiens]	8	0.591	-0.75877
XP_011527786.1	PREDICTED: dual specificity tyrosine-phosphorylation-regulated kinase 1A isoform X3 [Homo sapiens]	11	0.591	-0.75877
XP_016857543.1	PREDICTED: splicing factor, proline- and glutamine-rich isoform X1 [Homo sapiens]	33	0.592	-0.756331
NP_004999.1	NHP2-like protein 1 [Homo sapiens]	3	0.592	-0.756331
NP_775738.3	malonyl-CoA-acyl carrier protein transacylase, mitochondrial isoform a precursor [Homo sapiens]	17	0.593	-0.753896
NP_005841.1	splicing factor 3B subunit 4 [Homo sapiens]	2	0.594	-0.751465
NP_001156752.1	HIV Tat-specific factor 1 [Homo sapiens]	13	0.595	-0.749038
NP_001013455.1	nucleoporin SEH1 isoform 1 [Homo sapiens]	7	0.595	-0.749038
NP_116258.2	nudC domain-containing protein 1 isoform 1 [Homo sapiens]	8	0.595	-0.749038
NP_001304875.1	SWI/SNF-related matrix-associated actin-dependent regulator of chromatin subfamily B member 1 isoform c [Homo sapiens]	1	0.595	-0.749038
NP_001336387.1	small nuclear ribonucleoprotein-associated protein N [Homo sapiens]	7	0.596	-0.746616
NP_919223.1	heterogeneous nuclear ribonucleoprotein A3 isoform a [Homo sapiens]	2	0.596	-0.746616
XP_005272132.1	PREDICTED: voltage-dependent anion-selective channel protein 1 isoform X1 [Homo sapiens]	9	0.597	-0.744197
NP_000998.1	40S ribosomal protein S4, X isoform X isoform [Homo sapiens]	11	0.599	-0.739372
NP_001138880.1	non-POU domain-containing octamer-binding protein isoform 1 [Homo sapiens]	46	0.6	-0.736966
XP_005268523.1	PREDICTED: RNA-binding protein 27 isoform X1 [Homo sapiens]	14	0.6	-0.736966
NP_001258898.1	heat shock protein HSP 90-beta isoform a [Homo sapiens]	5	0.6	-0.736966
NP_695005.1	inositol hexakisphosphate kinase 1 isoform 1 [Homo sapiens]	3	0.6	-0.736966
NP_001010853.1	peptidase M20 domain-containing protein 2 [Homo sapiens]	2	0.6	-0.736966
NP_003008.1	serine/arginine-rich splicing factor 3 [Homo sapiens]	2	0.601	-0.734563
NP_003277.1	DNA topoisomerase 1 [Homo sapiens]	13	0.603	-0.72977
NP_001166958.1	NF-kappa-B-repressing factor isoform 1 [Homo sapiens]	10	0.603	-0.72977
NP_077295.1	multiple myeloma tumor-associated protein 2 [Homo sapiens]	8	0.604	-0.72738
NP_009035.3	60S ribosomal protein L10a [Homo sapiens]	6	0.605	-0.724993
NP_001852.1	cytochrome c oxidase subunit 4 isoform 1, mitochondrial isoform 1 precursor [Homo sapiens]	3	0.605	-0.724993
NP_008937.1	cleavage and polyadenylation specificity factor subunit 5 [Homo sapiens]	15	0.606	-0.72261
NP_000692.2	sodium/potassium-transporting ATPase subunit alpha-1 isoform a [Homo sapiens]	7	0.606	-0.72261
NP_006752.1	14-3-3 protein epsilon [Homo sapiens]	6	0.606	-0.72261
NP_001124151.1	eukaryotic translation initiation factor 4E isoform 2 [Homo sapiens]	2	0.606	-0.72261
NP_056290.3	protein FAM98A isoform 1 [Homo sapiens]	18	0.607	-0.720232
XP_006720530.1	PREDICTED: paired amphipathic helix protein Sin3a isoform X1 [Homo sapiens]	17	0.607	-0.720232
NP_036558.3	splicing factor 3B subunit 3 [Homo sapiens]	47	0.608	-0.717857
NP_001307148.1	U2 snRNP-associated SURP motif-containing protein isoform 2 [Homo sapiens]	37	0.609	-0.715486
NP_005262.1	glutamate dehydrogenase 1, mitochondrial isoform a precursor [Homo sapiens]	14	0.609	-0.715486
NP_002147.2	60 kDa heat shock protein, mitochondrial [Homo sapiens]	10	0.609	-0.715486
NP_002511.1	nucleophosmin isoform 1 [Homo sapiens]	3	0.61	-0.713119
NP_000981.1	60S ribosomal protein L27a [Homo sapiens]	3	0.61	-0.713119
NP_001688.1	ATP synthase subunit O, mitochondrial precursor [Homo sapiens]	5	0.61	-0.713119
NP_001138303.1	prohibitin-2 isoform 1 [Homo sapiens]	4	0.61	-0.713119
NP_061167.1	lanC-like protein 2 [Homo sapiens]	10	0.611	-0.710756
NP_079510.1	WD repeat-containing protein 61 isoform a [Homo sapiens]	6	0.611	-0.710756
NP_001185538.1	ensconsin isoform 2 [Homo sapiens]	2	0.611	-0.710756
NP_004506.2	interleukin enhancer-binding factor 2 isoform 1 [Homo sapiens]	5	0.612	-0.708396
XP_011540794.1	PREDICTED: cyclin-dependent kinase 11B isoform X1 [Homo sapiens]	15	0.614	-0.703689
NP_001016.1	40S ribosomal protein S23 [Homo sapiens]	2	0.614	-0.703689
NP_067026.3	signal recognition particle receptor subunit beta [Homo sapiens]	3	0.615	-0.701342
NP_001334633.1	THO complex subunit 6 homolog isoform 1 [Homo sapiens]	5	0.615	-0.701342
NP_116294.1	splicing factor 45 [Homo sapiens]	19	0.617	-0.696658
NP_001129125.1	polyadenylate-binding protein 4 isoform 1 [Homo sapiens]	6	0.618	-0.694321
NP_008869.1	small nuclear ribonucleoprotein Sm D1 isoform 1 [Homo sapiens]	5	0.618	-0.694321
NP_036205.1	T-complex protein 1 subunit epsilon isoform a [Homo sapiens]	11	0.618	-0.694321
NP_003625.2	protein NipSnap homolog 1 isoform 1 [Homo sapiens]	2	0.618	-0.694321
NP_079087.3	cleavage and polyadenylation specificity factor subunit 7 isoform 1 [Homo sapiens]	15	0.619	-0.691989
NP_004209.2	ras-related protein Rab-11B [Homo sapiens]	2	0.619	-0.691989
NP_073743.2	ubiquitin carboxyl-terminal hydrolase 46 isoform 1 [Homo sapiens]	4	0.62	-0.68966
NP_000971.1	60S ribosomal protein L18a [Homo sapiens]	3	0.62	-0.68966
NP_002097.1	histone H2A.Z [Homo sapiens]	1	0.62	-0.68966
NP_004263.1	homer protein homolog 1 isoform 1 [Homo sapiens]	7	0.621	-0.687335
XP_011541023.1	PREDICTED: serine/threonine-protein kinase SIK3 isoform X1 [Homo sapiens]	6	0.626	-0.675765
NP_003502.1	histone H2A type 1 [Homo sapiens]	3	0.627	-0.673463
NP_003085.1	small nuclear ribonucleoprotein E isoform 1 [Homo sapiens]	5	0.628	-0.671164
XP_016881278.1	PREDICTED: ATP synthase subunit alpha, mitochondrial isoform X1 [Homo sapiens]	7	0.629	-0.668868
NP_005311.1	histone H1.3 [Homo sapiens]	5	0.629	-0.668868
NP_000958.1	60S ribosomal protein L3 isoform a [Homo sapiens]	5	0.629	-0.668868
NP_872294.2	ubiquitin carboxyl-terminal hydrolase 12 [Homo sapiens]	2	0.629	-0.668868
NP_001019.1	40S ribosomal protein S25 [Homo sapiens]	2	0.629	-0.668868
XP_016874718.1	PREDICTED: sentrin-specific protease 1 isoform X1 [Homo sapiens]	6	0.631	-0.664288
NP_954659.1	matrin-3 isoform a [Homo sapiens]	2	0.631	-0.664288
NP_000975.2	60S ribosomal protein L23a [Homo sapiens]	2	0.632	-0.662004
NP_001308765.1	cleavage and polyadenylation specificity factor subunit 3 isoform d [Homo sapiens]	11	0.633	-0.659723
NP_115737.1	THO complex subunit 3 [Homo sapiens]	4	0.636	-0.652901
NP_000980.1	60S ribosomal protein L30 [Homo sapiens]	4	0.638	-0.648372
XP_006713191.1	PREDICTED: inosine-5'-monophosphate dehydrogenase 2 isoform X1 [Homo sapiens]	3	0.638	-0.648372
NP_001022.1	40S ribosomal protein S28 [Homo sapiens]	2	0.638	-0.648372
NP_001143.2	ADP/ATP translocase 2 [Homo sapiens]	5	0.639	-0.646112
XP_016875270.1	PREDICTED: 60S ribosomal protein L6 isoform X1 [Homo sapiens]	3	0.64	-0.643856
NP_001302459.1	60S ribosomal protein L26 [Homo sapiens]	3	0.641	-0.641604
NP_004805.2	U5 small nuclear ribonucleoprotein 40 kDa protein [Homo sapiens]	9	0.643	-0.637109
NP_059980.2	transmembrane emp24 domain-containing protein 9 precursor [Homo sapiens]	2	0.645	-0.632629
XP_016859092.1	PREDICTED: U5 small nuclear ribonucleoprotein 200 kDa helicase isoform X1 [Homo sapiens]	22	0.646	-0.630394
NP_005372.2	nucleolin [Homo sapiens]	14	0.646	-0.630394
NP_004883.3	vesicle-trafficking protein SEC22b precursor [Homo sapiens]	4	0.647	-0.628162
NP_004125.3	stress-70 protein, mitochondrial precursor [Homo sapiens]	12	0.648	-0.625934
NP_000962.2	60S ribosomal protein L7 [Homo sapiens]	9	0.648	-0.625934
XP_011520534.1	PREDICTED: homer protein homolog 2 isoform X1 [Homo sapiens]	5	0.648	-0.625934
NP_001243654.1	U4/U6.U5 tri-snRNP-associated protein 2 isoform 1 [Homo sapiens]	3	0.648	-0.625934
XP_016870964.1	PREDICTED: ribonuclease P protein subunit p30 isoform X1 [Homo sapiens]	5	0.653	-0.614845
XP_016878370.1	PREDICTED: NEDD4-like E3 ubiquitin-protein ligase WWP2 isoform X1 [Homo sapiens]	12	0.654	-0.612637
NP_057059.2	transcription initiation factor TFIID subunit 9B [Homo sapiens]	2	0.654	-0.612637
NP_996759.1	serine/threonine-protein phosphatase PP1-beta catalytic subunit isoform 1 [Homo sapiens]	7	0.655	-0.610433
NP_001753.1	T-complex protein 1 subunit zeta isoform a [Homo sapiens]	8	0.656	-0.608232
NP_001850.1	high affinity copper uptake protein 1 [Homo sapiens]	3	0.656	-0.608232
NP_116558.1	DNA-directed RNA polymerase II subunit RPB3 [Homo sapiens]	2	0.657	-0.606035
NP_001010.2	40S ribosomal protein S15a [Homo sapiens]	4	0.658	-0.603841
NP_073750.2	28S ribosomal protein S11, mitochondrial isoform a [Homo sapiens]	2	0.66	-0.599462
NP_001078868.1	RELT-like protein 1 precursor [Homo sapiens]	5	0.661	-0.597278
NP_001191455.1	translocon-associated protein subunit delta isoform 1 precursor [Homo sapiens]	2	0.661	-0.597278
NP_001020092.1	60S ribosomal protein L9 [Homo sapiens]	3	0.662	-0.595097
NP_004256.1	fatty acid desaturase 2 isoform 1 [Homo sapiens]	2	0.662	-0.595097
NP_001004.2	40S ribosomal protein S9 isoform a [Homo sapiens]	4	0.663	-0.592919
NP_001008.1	40S ribosomal protein S13 [Homo sapiens]	4	0.667	-0.584241
NP_001309906.1	sideroflexin-1 isoform 1 [Homo sapiens]	5	0.667	-0.584241
NP_002943.2	40S ribosomal protein S2 [Homo sapiens]	3	0.668	-0.58208
NP_003534.1	histone H4 [Homo sapiens]	5	0.669	-0.579922
XP_011528076.1	PREDICTED: cystathionine beta-synthase isoform X1 [Homo sapiens]	3	0.669	-0.579922
XP_011536806.1	PREDICTED: serine/threonine-protein phosphatase PP1-gamma catalytic subunit isoform X1 [Homo sapiens]	1	0.671	-0.575615
NP_057444.2	translational activator of cytochrome c oxidase 1 [Homo sapiens]	15	0.671	-0.575615
NP_067017.2	zinc transporter 1 [Homo sapiens]	7	0.671	-0.575615
NP_001001973.1	ATP synthase subunit gamma, mitochondrial isoform L (liver) precursor [Homo sapiens]	2	0.671	-0.575615
NP_001679.2	ATP synthase F(0) complex subunit B1, mitochondrial precursor [Homo sapiens]	2	0.673	-0.571322
NP_004588.1	small nuclear ribonucleoprotein Sm D2 isoform 1 [Homo sapiens]	5	0.674	-0.56918
NP_002219.1	transcription factor AP-1 [Homo sapiens]	3	0.675	-0.567041
NP_001627.2	ADP/ATP translocase 3 [Homo sapiens]	4	0.677	-0.562772
XP_011533696.1	PREDICTED: activating signal cointegrator 1 complex subunit 3 isoform X1 [Homo sapiens]	8	0.678	-0.560643
NP_000970.1	60S ribosomal protein L18 isoform 1 [Homo sapiens]	5	0.679	-0.558517
NP_000997.1	40S ribosomal protein S3a isoform 1 [Homo sapiens]	5	0.679	-0.558517
NP_001410.2	ELAV-like protein 1 [Homo sapiens]	9	0.681	-0.554273
XP_005256203.1	PREDICTED: WD repeat-containing protein 59 isoform X1 [Homo sapiens]	4	0.681	-0.554273
NP_001129166.1	voltage-dependent anion-selective channel protein 3 isoform 2 [Homo sapiens]	2	0.683	-0.550043
NP_004563.2	plakophilin-2 isoform 2b [Homo sapiens]	6	0.685	-0.545824
NP_056311.2	protein virilizer homolog isoform 1 [Homo sapiens]	8	0.685	-0.545824
NP_037423.2	cleavage and polyadenylation specificity factor subunit 1 [Homo sapiens]	24	0.687	-0.541618
NP_008855.1	serine/arginine-rich splicing factor 1 isoform 1 [Homo sapiens]	3	0.687	-0.541618
XP_006719985.1	PREDICTED: dedicator of cytokinesis protein 9 isoform X5 [Homo sapiens]	5	0.687	-0.541618
XP_016873891.1	PREDICTED: RNA-binding protein 4B isoform X1 [Homo sapiens]	2	0.691	-0.533242
NP_001309201.1	cleavage and polyadenylation specificity factor subunit 2 isoform 1 [Homo sapiens]	13	0.692	-0.531156
NP_003738.2	tankyrase-1 [Homo sapiens]	2	0.692	-0.531156
NP_001265585.1	small nuclear ribonucleoprotein Sm D3 [Homo sapiens]	6	0.693	-0.529073
NP_001288784.1	SAP30-binding protein isoform 1 [Homo sapiens]	2	0.693	-0.529073
NP_036451.3	zinc transporter ZIP6 isoform 1 precursor [Homo sapiens]	2	0.697	-0.520769
NP_065976.2	VWFA and cache domain-containing protein 1 isoform 1 [Homo sapiens]	10	0.698	-0.518701
XP_011539528.1	PREDICTED: D-3-phosphoglycerate dehydrogenase isoform X1 [Homo sapiens]	4	0.698	-0.518701
NP_001008709.1	serine/threonine-protein phosphatase PP1-alpha catalytic subunit isoform 3 [Homo sapiens]	4	0.701	-0.512514
XP_011522986.1	PREDICTED: ARF GTPase-activating protein GIT1 isoform X1 [Homo sapiens]	5	0.701	-0.512514
NP_001191397.1	RNA-binding protein 10 isoform 5 [Homo sapiens]	5	0.703	-0.508403
NP_005595.2	POU domain, class 3, transcription factor 2 [Homo sapiens]	3	0.706	-0.50226
NP_001164006.1	ATPase family AAA domain-containing protein 3A isoform 2 [Homo sapiens]	6	0.707	-0.500218
NP_079498.2	WD repeat-containing protein 82 [Homo sapiens]	19	0.719	-0.475936
NP_001011.1	40S ribosomal protein S16 isoform 1 [Homo sapiens]	3	0.732	-0.450084
XP_005273855.1	PREDICTED: angiomotin-like protein 1 isoform X1 [Homo sapiens]	4	0.735	-0.444184
NP_056943.1	transcription initiation factor IIA subunit 1 isoform 1 [Homo sapiens]	4	0.739	-0.436354
XP_011535012.1	PREDICTED: heterogeneous nuclear ribonucleoproteins C1/C2 isoform X1 [Homo sapiens]	2	0.753	-0.409278
XP_011517905.1	PREDICTED: rho GTPase-activating protein 21 isoform X1 [Homo sapiens]	3	0.754	-0.407364
NP_036555.1	60S ribosomal protein L13a isoform 1 [Homo sapiens]	3	0.758	-0.39973
XP_005249096.1	PREDICTED: histone H2B type 1-D isoform X1 [Homo sapiens]	4	0.764	-0.388355
NP_689929.2	protein PAT1 homolog 1 [Homo sapiens]	3	0.772	-0.373327
NP_004757.1	coatomer subunit beta' [Homo sapiens]	2	0.774	-0.369595
NP_055545.1	malectin isoform1 precursor [Homo sapiens]	2	0.783	-0.352916
NP_055464.1	scaffold attachment factor B2 [Homo sapiens]	5	0.795	-0.330973
XP_006720201.1	PREDICTED: kinectin isoform X1 [Homo sapiens]	3	0.804	-0.314733
NP_073615.2	centrosomal protein of 85 kDa isoform 1 [Homo sapiens]	6	0.808	-0.307573
NP_001136028.1	hyaluronan mediated motility receptor isoform a [Homo sapiens]	3	0.845	-0.242977
NP_001165980.1	DNA-binding protein SATB2 [Homo sapiens]	3	0.866	-0.207561
NP_057110.3	retinol dehydrogenase 11 isoform 1 precursor [Homo sapiens]	2	0.878	-0.187707
NP_115743.1	zinc finger BED domain-containing protein 3 [Homo sapiens]	3	0.918	-0.123434
NP_001037.1	solute carrier family 12 member 2 isoform 1 [Homo sapiens]	3	0.938	-0.0923402
NP_001340434.1	integrator complex subunit 10 isoform a [Homo sapiens]	4	0.948	-0.077041
NP_055572.1	mastermind-like protein 1 [Homo sapiens]	3	0.972	-0.0409718
NP_001304889.1	5'-3' exoribonuclease 2 isoform 1 [Homo sapiens]	5	0.972	-0.0409718
NP_006817.1	14-3-3 protein theta [Homo sapiens]	2	0.972	-0.0409718
XP_005245715.1	PREDICTED: ubiquitin-associated protein 2-like isoform X1 [Homo sapiens]	3	1.003	0.00432161
NP_003646.2	E3 SUMO-protein ligase CBX4 [Homo sapiens]	3	1.054	0.0758749
XP_016882662.1	PREDICTED: basigin isoform X1 [Homo sapiens]	3	1.088	0.121679
NP_057154.2	28S ribosomal protein S23, mitochondrial [Homo sapiens]	3	1.111	0.151859
XP_005272732.1	PREDICTED: probable ubiquitin carboxyl-terminal hydrolase FAF-X isoform X1 [Homo sapiens]	12	1.136	0.183963
NP_005601.1	histone-binding protein RBBP4 isoform a [Homo sapiens]	2	1.205	0.269033
XP_016880887.1	PREDICTED: nuclear receptor corepressor 1 isoform X1 [Homo sapiens]	3	1.265	0.339137
NP_067640.2	sentrin-specific protease 2 [Homo sapiens]	3	1.28	0.356144
NP_000929.1	DNA-directed RNA polymerase II subunit RPB2 isoform 1 [Homo sapiens]	4	1.5	0.584963
NP_001290553.1	60S ribosomal protein L10 isoform a [Homo sapiens]	3	1.53	0.613532
NP_003705.1	stanniocalcin-2 precursor [Homo sapiens]	4	1.646	0.718964
NP_001185774.1	RBM14-RBM4 protein isoform 1 [Homo sapiens]	2	1.666	0.736388
XP_005256226.1	PREDICTED: chromodomain-helicase-DNA-binding protein 9 isoform X1 [Homo sapiens]	4	1.981	0.986229
XP_011508883.1	PREDICTED: MIT domain-containing protein 1 isoform X1 [Homo sapiens]	2	2.004	1.00288
NP_057109.3	methyltransferase-like protein 9 isoform 1 precursor [Homo sapiens]	2	100	6.64386
NP_060082.2	zinc finger CCHC domain-containing protein 8 isoform 1 [Homo sapiens]	3	100	6.64386
XP_011517564.1	PREDICTED: protein transport protein Sec16A isoform X15 [Homo sapiens]	1
XP_016859942.1	PREDICTED: pre-mRNA-processing factor 40 homolog A isoform X1 [Homo sapiens]	1
NP_001348.2	ATP-dependent RNA helicase A [Homo sapiens]	6
XP_016856847.1	PREDICTED: arginine-glutamic acid dipeptide repeats protein isoform X1 [Homo sapiens]	6
NP_073593.2	chromatin modification-related protein MEAF6 isoform 1 [Homo sapiens]	2
XP_016883528.1	PREDICTED: 14-3-3 protein beta/alpha isoform X1 [Homo sapiens]	1
NP_004259.3	mediator of RNA polymerase II transcription subunit 17 [Homo sapiens]	5
NP_036336.2	general transcription factor 3C polypeptide 4 [Homo sapiens]	3
XP_005257700.1	PREDICTED: vascular endothelial zinc finger 1 isoform X1 [Homo sapiens]	2
XP_005271923.1	PREDICTED: chromodomain-helicase-DNA-binding protein 1 isoform X1 [Homo sapiens]	2
NP_001317054.1	vesicle-associated membrane protein 2 isoform 2 [Homo sapiens]	1
NP_001193541.1	chromatin target of PRMT1 protein isoform 2 [Homo sapiens]	3
NP_003155.2	syntaxin-5 isoform 1 [Homo sapiens]	2
XP_016865124.1	PREDICTED: protein LAP2 isoform X1 [Homo sapiens]	4
NP_005917.2	microfibrillar-associated protein 1 [Homo sapiens]	3
XP_011523942.1	PREDICTED: microtubule cross-linking factor 1 isoform X1 [Homo sapiens]	4
XP_016885464.1	PREDICTED: rho guanine nucleotide exchange factor 6 isoform X1 [Homo sapiens]	1
XP_016873867.1	PREDICTED: ras-related protein Rab-1B isoform X1 [Homo sapiens]	1
NP_006412.2	brefeldin A-inhibited guanine nucleotide-exchange protein 1 [Homo sapiens]	2
NP_001273343.1	gamma-tubulin complex component 4 isoform a [Homo sapiens]	3
NP_001893.2	cystathionine gamma-lyase isoform 1 [Homo sapiens]	3
NP_085130.2	cytoplasmic polyadenylation element-binding protein 4 isoform a [Homo sapiens]	2
NP_057376.2	heat shock protein 75 kDa, mitochondrial isoform 1 precursor [Homo sapiens]	1
XP_005248694.1	PREDICTED: heterogeneous nuclear ribonucleoprotein Q isoform X3 [Homo sapiens]	1
NP_001017992.1	beta-actin-like protein 2 [Homo sapiens]	1
NP_006006.3	AT-rich interactive domain-containing protein 1A isoform a [Homo sapiens]	4
NP_000537.3	cellular tumor antigen p53 isoform a [Homo sapiens]	3
NP_001308715.1	E3 ubiquitin-protein ligase CBL-B isoform a [Homo sapiens]	1
XP_011532606.1	PREDICTED: IQ motif and SEC7 domain-containing protein 1 isoform X1 [Homo sapiens]	2
NP_057205.2	BTB/POZ domain-containing protein KCTD3 isoform 1 [Homo sapiens]	3
XP_005259343.1	PREDICTED: symplekin isoform X1 [Homo sapiens]	2
XP_005257310.1	PREDICTED: granulins isoform X1 [Homo sapiens]	2
XP_005264059.1	PREDICTED: E3 SUMO-protein ligase RanBP2 isoform X1 [Homo sapiens]	2
NP_036585.1	transducin beta-like protein 2 precursor [Homo sapiens]	2
XP_011531399.1	PREDICTED: exportin-1 isoform X1 [Homo sapiens]	2
XP_016862845.1	PREDICTED: ruvB-like 1 isoform X1 [Homo sapiens]	2
NP_002145.3	heat shock 70 kDa protein 4 [Homo sapiens]	2
XP_011509096.1	PREDICTED: TFIIH basal transcription factor complex helicase XPB subunit isoform X1 [Homo sapiens]	2
NP_733765.1	sarcoplasmic/endoplasmic reticulum calcium ATPase 2 isoform b [Homo sapiens]	2
NP_005638.1	F-box-like/WD repeat-containing protein TBL1X isoform a [Homo sapiens]	1
XP_011524715.1	PREDICTED: leukocyte receptor cluster member 8 isoform X1 [Homo sapiens]	2
XP_006721985.1	PREDICTED: neurofibromin isoform X1 [Homo sapiens]	2

## Sheet: Sets 3 and 4
Sets 3 and 4
Accession	Description	# Unique Peptides	Abundance Ratio (heavy/light) [light alone/T-REX]	Log2 Abundance Ratio (heavy/light) [light alone/T-REX]
NP_001164014.1	serine/threonine-protein phosphatase PGAM5, mitochondrial isoform 1 [Homo sapiens]	1	0.01	-6.64386
XP_005273855.1	PREDICTED: angiomotin-like protein 1 isoform X1 [Homo sapiens]	4	0.01	-6.64386
XP_005261779.1	PREDICTED: transcription factor 20 isoform X1 [Homo sapiens]	6	0.01	-6.64386
NP_005007.2	poly(rC)-binding protein 2 isoform a [Homo sapiens]	1	0.01	-6.64386
NP_004406.2	desmoplakin isoform I [Homo sapiens]	8	0.01	-6.64386
NP_003642.3	Y-box-binding protein 3 isoform a [Homo sapiens]	3	0.01	-6.64386
NP_001307540.1	importin subunit alpha-1 [Homo sapiens]	2	0.01	-6.64386
NP_001317054.1	vesicle-associated membrane protein 2 isoform 2 [Homo sapiens]	2	0.01	-6.64386
NP_001254711.1	activating molecule in BECN1-regulated autophagy protein 1 isoform 1 [Homo sapiens]	2	0.01	-6.64386
NP_115646.2	volume-regulated anion channel subunit LRRC8C [Homo sapiens]	2	0.01	-6.64386
NP_001017963.2	heat shock protein HSP 90-alpha isoform 1 [Homo sapiens]	1	0.01	-6.64386
XP_011515856.1	PREDICTED: chromodomain-helicase-DNA-binding protein 7 isoform X1 [Homo sapiens]	2	0.01	-6.64386
XP_005256226.1	PREDICTED: chromodomain-helicase-DNA-binding protein 9 isoform X1 [Homo sapiens]	3	0.01	-6.64386
XP_006712709.1	PREDICTED: E3 ubiquitin-protein ligase HECW2 isoform X1 [Homo sapiens]	2	0.01	-6.64386
XP_011533177.1	PREDICTED: homeobox protein CDX-2 isoform X1 [Homo sapiens]	3	0.01	-6.64386
NP_005595.2	POU domain, class 3, transcription factor 2 [Homo sapiens]	2	0.01	-6.64386
NP_001933.2	desmoglein-1 preproprotein [Homo sapiens]	5	0.01	-6.64386
NP_443076.2	WD repeat-containing protein 34 [Homo sapiens]	2	0.01	-6.64386
NP_001251.1	cyclin-dependent kinase 8 isoform 1 [Homo sapiens]	2	0.01	-6.64386
NP_066960.1	BTB/POZ domain-containing adapter for CUL3-mediated RhoA degradation protein 2 [Homo sapiens]	1	0.01	-6.64386
XP_005269419.1	PREDICTED: leucine-rich repeat and calponin homology domain-containing protein 3 isoform X1 [Homo sapiens]	2	0.01	-6.64386
NP_071327.2	stromal cell-derived factor 2-like protein 1 precursor [Homo sapiens]	2	0.01	-6.64386
XP_011538773.1	PREDICTED: heterogeneous nuclear ribonucleoprotein R isoform X1 [Homo sapiens]	1	0.01	-6.64386
NP_001287783.1	dermcidin isoform 2 preproprotein [Homo sapiens]	2	0.01	-6.64386
XP_016868089.1	PREDICTED: zinc finger protein 655 isoform X1 [Homo sapiens]	2	0.01	-6.64386
NP_061961.2	RNA polymerase II-associated factor 1 homolog isoform 1 [Homo sapiens]	4	0.01	-6.64386
NP_945320.1	amino-terminal enhancer of split isoform a [Homo sapiens]	1	0.01	-6.64386
XP_006714812.1	PREDICTED: ras GTPase-activating protein-binding protein 1 isoform X1 [Homo sapiens]	4	0.01	-6.64386
NP_077739.1	desmocollin-1 isoform Dsc1a preproprotein [Homo sapiens]	2	0.01	-6.64386
NP_001000.2	40S ribosomal protein S5 [Homo sapiens]	2	0.01	-6.64386
NP_001190991.1	COMMD3-BMI1 read-through protein [Homo sapiens]	2	0.01	-6.64386
XP_011520534.1	PREDICTED: homer protein homolog 2 isoform X1 [Homo sapiens]	1	0.01	-6.64386
NP_001276675.1	glyceraldehyde-3-phosphate dehydrogenase isoform 1 [Homo sapiens]	3	0.01	-6.64386
NP_001340.2	aspartate--tRNA ligase, cytoplasmic isoform 1 [Homo sapiens]	2	0.01	-6.64386
NP_057715.2	PAX3- and PAX7-binding protein 1 isoform 1 [Homo sapiens]	2	0.01	-6.64386
NP_001177344.1	transcription initiation factor TFIID subunit 6 isoform epsilon [Homo sapiens]	3	0.01	-6.64386
NP_001743.1	catalase [Homo sapiens]	3	0.01	-6.64386
NP_057059.2	transcription initiation factor TFIID subunit 9B [Homo sapiens]	1	0.01	-6.64386
NP_115806.1	serine/threonine-protein kinase BRSK1 [Homo sapiens]	2	0.01	-6.64386
XP_011516267.1	PREDICTED: trypsin-3 isoform X1 [Homo sapiens]	2	0.01	-6.64386
XP_011532847.1	PREDICTED: heterogeneous nuclear ribonucleoprotein H isoform X1 [Homo sapiens]	3	0.01	-6.64386
NP_005689.2	secretory carrier-associated membrane protein 3 isoform 1 [Homo sapiens]	2	0.01	-6.64386
NP_003646.2	E3 SUMO-protein ligase CBX4 [Homo sapiens]	2	0.01	-6.64386
NP_001317237.1	zinc finger protein ubi-d4 isoform 2 [Homo sapiens]	3	0.01	-6.64386
XP_006718779.1	PREDICTED: liprin-alpha-1 isoform X1 [Homo sapiens]	2	0.01	-6.64386
NP_057215.3	ras-related protein Rab-10 [Homo sapiens]	1	0.01	-6.64386
XP_011531399.1	PREDICTED: exportin-1 isoform X1 [Homo sapiens]	2	0.01	-6.64386
NP_056943.1	transcription initiation factor IIA subunit 1 isoform 1 [Homo sapiens]	2	0.01	-6.64386
NP_060501.3	WD repeat-containing protein 6 isoform 1 [Homo sapiens]	2	0.01	-6.64386
NP_001291937.1	endoplasmic reticulum junction formation protein lunapark isoform 1 precursor [Homo sapiens]	2	0.01	-6.64386
NP_036246.1	caspase-14 precursor [Homo sapiens]	2	0.01	-6.64386
XP_016880077.1	PREDICTED: junction plakoglobin isoform X1 [Homo sapiens]	2	0.01	-6.64386
NP_002956.1	protein S100-A9 [Homo sapiens]	2	0.01	-6.64386
NP_001157858.1	rap guanine nucleotide exchange factor 6 isoform 1 [Homo sapiens]	2	0.01	-6.64386
NP_001255.3	corneodesmosin precursor [Homo sapiens]	2	0.01	-6.64386
NP_001340274.1	histone-lysine N-methyltransferase SETD1B [Homo sapiens]	3	0.01	-6.64386
XP_005266835.2	PREDICTED: serpin B12 isoform X1 [Homo sapiens]	2	0.01	-6.64386
XP_016858040.1	PREDICTED: transcription termination factor 2 isoform X1 [Homo sapiens]	2	0.01	-6.64386
NP_055569.1	phosphatidylserine synthase 1 isoform 1 [Homo sapiens]	2	0.01	-6.64386
NP_002219.1	transcription factor AP-1 [Homo sapiens]	2	0.01	-6.64386
NP_001020402.1	keratinocyte proline-rich protein [Homo sapiens]	2	0.01	-6.64386
NP_055040.2	serine/threonine-protein phosphatase 2A 65 kDa regulatory subunit A alpha isoform [Homo sapiens]	2	0.01	-6.64386
NP_001165980.1	DNA-binding protein SATB2 [Homo sapiens]	2	0.01	-6.64386
NP_000414.2	keratin, type II cytoskeletal 2 epidermal [Homo sapiens]	1	0.015	-6.05889
NP_000217.2	keratin, type I cytoskeletal 9 [Homo sapiens]	27	0.026	-5.26534
NP_001306125.1	protein S100-A8 isoform a [Homo sapiens]	2	0.131	-2.93236
NP_478126.1	exosome complex component MTR3 [Homo sapiens]	2	0.135	-2.88897
NP_444271.2	RNA-binding protein 33 [Homo sapiens]	1	0.148	-2.75633
NP_006658.1	membrane-associated progesterone receptor component 1 isoform 1 [Homo sapiens]	2	0.271	-1.88364
NP_005513.1	homeobox protein Hox-A1 isoform a [Homo sapiens]	2	0.277	-1.85204
XP_016857430.1	PREDICTED: tyrosine-protein phosphatase non-receptor type 14 isoform X1 [Homo sapiens]	6	0.32	-1.64386
NP_115743.1	zinc finger BED domain-containing protein 3 [Homo sapiens]	2	0.321	-1.63935
NP_066997.3	cell cycle and apoptosis regulator protein 2 [Homo sapiens]	3	0.322	-1.63487
XP_016868296.1	PREDICTED: cyclic AMP-responsive element-binding protein 5 isoform X2 [Homo sapiens]	2	0.352	-1.50635
XP_005264378.1	PREDICTED: homeobox protein Meis1 isoform X1 [Homo sapiens]	2	0.364	-1.45799
NP_001341664.1	ATP-dependent 6-phosphofructokinase, muscle type isoform 3 [Homo sapiens]	2	0.371	-1.43051
XP_011540617.1	PREDICTED: pre-mRNA-splicing factor 38A isoform X1 [Homo sapiens]	3	0.384	-1.38082
NP_061902.2	probable serine carboxypeptidase CPVL precursor [Homo sapiens]	3	0.392	-1.35107
XP_005258735.1	PREDICTED: zinc finger CCCH domain-containing protein 4 isoform X6 [Homo sapiens]	3	0.405	-1.30401
XP_011518671.1	PREDICTED: mitochondrial glutamate carrier 1 isoform X1 [Homo sapiens]	4	0.413	-1.27579
NP_008855.1	serine/arginine-rich splicing factor 1 isoform 1 [Homo sapiens]	2	0.418	-1.25843
XP_005268211.1	PREDICTED: cyclin-K isoform X1 [Homo sapiens]	7	0.419	-1.25498
XP_016880468.1	PREDICTED: transcription elongation factor SPT6 isoform X1 [Homo sapiens]	2	0.419	-1.25498
NP_005535.1	insulin receptor substrate 1 [Homo sapiens]	6	0.42	-1.25154
NP_006187.2	poly(rC)-binding protein 1 [Homo sapiens]	1	0.422	-1.24469
XP_005247229.1	PREDICTED: segment polarity protein dishevelled homolog DVL-3 isoform X1 [Homo sapiens]	3	0.424	-1.23786
NP_001307438.1	tubulin gamma-2 chain isoform 1 [Homo sapiens]	3	0.444	-1.17137
NP_005841.1	splicing factor 3B subunit 4 [Homo sapiens]	2	0.455	-1.13606
NP_001852.1	cytochrome c oxidase subunit 4 isoform 1, mitochondrial isoform 1 precursor [Homo sapiens]	2	0.463	-1.11092
NP_006311.2	membrane-associated progesterone receptor component 2 [Homo sapiens]	2	0.467	-1.09851
NP_963890.2	voltage-dependent L-type calcium channel subunit beta-2 isoform 2 [Homo sapiens]	3	0.47	-1.08927
NP_004266.2	mediator of RNA polymerase II transcription subunit 20 isoform 1 [Homo sapiens]	2	0.472	-1.08314
XP_011532966.1	PREDICTED: calnexin isoform X2 [Homo sapiens]	4	0.483	-1.0499
NP_009210.1	splicing factor U2AF 65 kDa subunit isoform a [Homo sapiens]	5	0.484	-1.04692
NP_001027454.1	thymopoietin isoform beta [Homo sapiens]	3	0.486	-1.04097
NP_003705.1	stanniocalcin-2 precursor [Homo sapiens]	3	0.489	-1.03209
NP_573566.2	leucine-rich PPR motif-containing protein, mitochondrial precursor [Homo sapiens]	2	0.489	-1.03209
NP_055464.1	scaffold attachment factor B2 [Homo sapiens]	4	0.492	-1.02327
NP_065798.2	zinc finger protein 608 [Homo sapiens]	4	0.495	-1.0145
NP_002577.2	pre-B-cell leukemia transcription factor 2 [Homo sapiens]	3	0.497	-1.00868
NP_060919.3	ubiquitin-associated protein 2 isoform 1 [Homo sapiens]	5	0.497	-1.00868
NP_001020.2	40S ribosomal protein S26 [Homo sapiens]	2	0.497	-1.00868
NP_001017992.1	beta-actin-like protein 2 [Homo sapiens]	1	0.5	-1
NP_004243.1	Na(+)/H(+) exchange regulatory cofactor NHE-RF1 [Homo sapiens]	2	0.501	-0.997117
NP_008882.2	transcription initiation factor TFIID subunit 5 isoform 1 [Homo sapiens]	5	0.509	-0.974262
NP_002922.2	E3 ubiquitin-protein ligase RING1 [Homo sapiens]	3	0.51	-0.971431
NP_689929.2	protein PAT1 homolog 1 [Homo sapiens]	3	0.511	-0.968605
XP_016883523.1	PREDICTED: aurora kinase A isoform X1 [Homo sapiens]	1	0.511	-0.968605
XP_016868132.1	PREDICTED: E3 ubiquitin-protein ligase Hakai isoform X1 [Homo sapiens]	2	0.515	-0.957356
NP_036336.2	general transcription factor 3C polypeptide 4 [Homo sapiens]	6	0.516	-0.954557
NP_001026855.2	apoptosis-stimulating of p53 protein 2 isoform 1 [Homo sapiens]	6	0.529	-0.91866
NP_002856.1	ras-related protein Rab-2A isoform a [Homo sapiens]	2	0.53	-0.915936
XP_016874718.1	PREDICTED: sentrin-specific protease 1 isoform X1 [Homo sapiens]	5	0.532	-0.910502
NP_001271140.1	mediator of RNA polymerase II transcription subunit 6 isoform 4 [Homo sapiens]	2	0.535	-0.902389
NP_001316422.1	ER membrane protein complex subunit 2 isoform 1 [Homo sapiens]	2	0.539	-0.891643
NP_689557.1	protein LSM12 homolog [Homo sapiens]	4	0.541	-0.8863
NP_597677.2	nipped-B-like protein isoform A [Homo sapiens]	3	0.541	-0.8863
XP_016881589.1	PREDICTED: CBP80/20-dependent translation initiation factor isoform X1 [Homo sapiens]	10	0.542	-0.883635
NP_064703.1	cyclin-L1 isoform 1 [Homo sapiens]	2	0.547	-0.870387
NP_002511.1	nucleophosmin isoform 1 [Homo sapiens]	3	0.556	-0.846843
NP_055317.1	pre-mRNA-processing factor 19 [Homo sapiens]	2	0.558	-0.841663
XP_011530342.2	PREDICTED: OTU domain-containing protein 4 isoform X1 [Homo sapiens]	4	0.56	-0.836501
XP_006724344.3	PREDICTED: eukaryotic translation initiation factor 4E transporter isoform X1 [Homo sapiens]	4	0.566	-0.821126
XP_005248348.1	PREDICTED: ribonuclease 3 isoform X1 [Homo sapiens]	4	0.566	-0.821126
NP_004272.2	BAG family molecular chaperone regulator 3 [Homo sapiens]	7	0.571	-0.808437
NP_004719.2	nucleolar RNA helicase 2 isoform 1 [Homo sapiens]	5	0.572	-0.805913
NP_001518.3	histone deacetylase 2 [Homo sapiens]	3	0.573	-0.803393
NP_060695.2	WD40 repeat-containing protein SMU1 [Homo sapiens]	2	0.574	-0.800877
NP_001245282.1	116 kDa U5 small nuclear ribonucleoprotein component isoform a [Homo sapiens]	14	0.577	-0.793357
XP_006720201.1	PREDICTED: kinectin isoform X1 [Homo sapiens]	4	0.582	-0.780909
XP_005254096.1	PREDICTED: SLIT and NTRK-like protein 5 isoform X1 [Homo sapiens]	4	0.585	-0.773491
XP_011520278.1	PREDICTED: transducin-like enhancer protein 3 isoform X1 [Homo sapiens]	4	0.602	-0.732165
NP_116052.2	ubiquitin carboxyl-terminal hydrolase 30 isoform 1 [Homo sapiens]	5	0.603	-0.72977
NP_001308037.1	sodium bicarbonate cotransporter 3 isoform i [Homo sapiens]	5	0.603	-0.72977
NP_001018494.1	pumilio homolog 1 isoform 1 [Homo sapiens]	2	0.604	-0.72738
NP_001136202.1	BTB/POZ domain-containing protein KCTD1 isoform b [Homo sapiens]	1	0.606	-0.72261
XP_011519688.1	PREDICTED: zinc finger protein 609 isoform X1 [Homo sapiens]	10	0.609	-0.715486
NP_009060.2	zinc finger protein ZIC 2 [Homo sapiens]	2	0.609	-0.715486
XP_011533950.1	PREDICTED: PHD finger protein 3 isoform X1 [Homo sapiens]	13	0.61	-0.713119
XP_011544085.1	PREDICTED: BTB/POZ domain-containing adapter for CUL3-mediated RhoA degradation protein 1 isoform X1 [Homo sapiens]	3	0.614	-0.703689
NP_004209.2	ras-related protein Rab-11B [Homo sapiens]	2	0.617	-0.696658
NP_001268450.1	DNA helicase MCM8 isoform 3 [Homo sapiens]	3	0.62	-0.68966
NP_005000.1	nucleoside diphosphate kinase, mitochondrial isoform a precursor [Homo sapiens]	4	0.621	-0.687335
NP_001001655.1	DNA oxidative demethylase ALKBH2 isoform 1 [Homo sapiens]	2	0.623	-0.682696
NP_003189.2	elongin-A [Homo sapiens]	2	0.625	-0.678072
NP_919223.1	heterogeneous nuclear ribonucleoprotein A3 isoform a [Homo sapiens]	2	0.629	-0.668868
NP_001304889.1	5'-3' exoribonuclease 2 isoform 1 [Homo sapiens]	6	0.632	-0.662004
NP_006319.1	RNA-binding protein 14 isoform 1 [Homo sapiens]	7	0.635	-0.655172
XP_016864365.1	PREDICTED: ras GTPase-activating protein-binding protein 2 isoform X1 [Homo sapiens]	4	0.64	-0.643856
NP_001311230.1	dolichyl-diphosphooligosaccharide--protein glycosyltransferase subunit 2 isoform 4 precursor [Homo sapiens]	3	0.641	-0.641604
NP_055524.3	ubiquitin carboxyl-terminal hydrolase 34 [Homo sapiens]	6	0.642	-0.639355
NP_000972.1	60S ribosomal protein L19 isoform 1 [Homo sapiens]	2	0.642	-0.639355
NP_001291217.1	40S ribosomal protein SA isoform 2 [Homo sapiens]	4	0.642	-0.639355
NP_057300.2	lariat debranching enzyme [Homo sapiens]	2	0.642	-0.639355
NP_003740.2	insulin receptor substrate 2 [Homo sapiens]	9	0.645	-0.632629
NP_001138356.1	zinc transporter 7 [Homo sapiens]	2	0.646	-0.630394
NP_079285.2	centrosomal protein of 135 kDa [Homo sapiens]	4	0.65	-0.621488
NP_550433.1	uracil-DNA glycosylase isoform UNG2 [Homo sapiens]	2	0.65	-0.621488
NP_001302459.1	60S ribosomal protein L26 [Homo sapiens]	3	0.651	-0.619271
NP_001303240.1	60S ribosomal protein L35a [Homo sapiens]	2	0.655	-0.610433
NP_695005.1	inositol hexakisphosphate kinase 1 isoform 1 [Homo sapiens]	3	0.657	-0.606035
NP_057033.2	Golgi to ER traffic protein 4 homolog [Homo sapiens]	3	0.659	-0.60165
NP_003066.2	SWI/SNF complex subunit SMARCC2 isoform a [Homo sapiens]	3	0.66	-0.599462
NP_057479.2	very-long-chain (3R)-3-hydroxyacyl-CoA dehydratase 3 [Homo sapiens]	2	0.66	-0.599462
NP_114032.2	heterogeneous nuclear ribonucleoprotein U isoform a [Homo sapiens]	4	0.661	-0.597278
XP_016856957.1	PREDICTED: AT-rich interactive domain-containing protein 4B isoform X1 [Homo sapiens]	2	0.661	-0.597278
NP_597709.2	ribonucleoprotein PTB-binding 1 [Homo sapiens]	5	0.663	-0.592919
XP_016880252.1	PREDICTED: prohibitin isoform X2 [Homo sapiens]	4	0.663	-0.592919
XP_011537080.1	PREDICTED: aladin isoform X1 [Homo sapiens]	2	0.664	-0.590745
NP_919415.2	vesicle-associated membrane protein-associated protein A isoform 2 [Homo sapiens]	4	0.665	-0.588574
NP_060911.2	peroxisomal trans-2-enoyl-CoA reductase [Homo sapiens]	4	0.665	-0.588574
NP_001138303.1	prohibitin-2 isoform 1 [Homo sapiens]	4	0.666	-0.586406
NP_001161206.1	valine--tRNA ligase, mitochondrial isoform 1 [Homo sapiens]	6	0.667	-0.584241
NP_872578.1	28S ribosomal protein S9, mitochondrial [Homo sapiens]	2	0.668	-0.58208
NP_001135915.1	enhancer of mRNA-decapping protein 3 isoform 1 [Homo sapiens]	5	0.669	-0.579922
NP_001307.2	exportin-2 isoform 1 [Homo sapiens]	4	0.67	-0.577767
NP_001393.1	elongation factor 1-alpha 1 [Homo sapiens]	6	0.671	-0.575615
NP_002425.2	DNA-3-methyladenine glycosylase isoform a [Homo sapiens]	4	0.671	-0.575615
XP_006713809.1	PREDICTED: F-box-like/WD repeat-containing protein TBL1XR1 isoform X1 [Homo sapiens]	4	0.671	-0.575615
NP_005693.1	GTPase Era, mitochondrial isoform 1 [Homo sapiens]	5	0.673	-0.571322
NP_062535.2	YLP motif-containing protein 1 [Homo sapiens]	8	0.674	-0.56918
NP_000995.1	60S acidic ribosomal protein P2 [Homo sapiens]	5	0.675	-0.567041
NP_612427.2	MAPK regulated corepressor interacting protein 2 isoform 1 [Homo sapiens]	3	0.676	-0.564905
XP_005249786.1	PREDICTED: heterogeneous nuclear ribonucleoproteins A2/B1 isoform X1 [Homo sapiens]	3	0.677	-0.562772
XP_011509738.1	PREDICTED: pre-mRNA 3' end processing protein WDR33 isoform X1 [Homo sapiens]	9	0.68	-0.556393
NP_001012.1	40S ribosomal protein S17 [Homo sapiens]	4	0.68	-0.556393
NP_005872.2	[3-methyl-2-oxobutanoate dehydrogenase [lipoamide]] kinase, mitochondrial isoform a precursor [Homo sapiens]	2	0.68	-0.556393
XP_016866592.1	PREDICTED: AT-rich interactive domain-containing protein 1B isoform X2 [Homo sapiens]	20	0.681	-0.554273
XP_016867850.1	PREDICTED: WD repeat-containing protein mio isoform X1 [Homo sapiens]	8	0.682	-0.552156
XP_005248694.1	PREDICTED: heterogeneous nuclear ribonucleoprotein Q isoform X3 [Homo sapiens]	2	0.682	-0.552156
NP_777568.1	coiled-coil domain-containing protein 50 short isoform [Homo sapiens]	5	0.683	-0.550043
NP_001188267.1	scaffold attachment factor B1 isoform 1 [Homo sapiens]	5	0.684	-0.547932
XP_016882252.1	PREDICTED: interleukin enhancer-binding factor 3 isoform X1 [Homo sapiens]	5	0.684	-0.547932
NP_775738.3	malonyl-CoA-acyl carrier protein transacylase, mitochondrial isoform a precursor [Homo sapiens]	13	0.686	-0.54372
NP_036611.2	14-3-3 protein gamma [Homo sapiens]	2	0.686	-0.54372
NP_005181.2	cyclin-C isoform a [Homo sapiens]	3	0.686	-0.54372
XP_011533514.1	PREDICTED: ubiquitin carboxyl-terminal hydrolase isozyme L3 isoform X1 [Homo sapiens]	2	0.691	-0.533242
NP_037425.1	transformer-2 protein homolog alpha isoform 1 [Homo sapiens]	2	0.694	-0.526992
NP_004550.2	nuclease-sensitive element-binding protein 1 [Homo sapiens]	4	0.695	-0.524915
NP_005311.1	histone H1.3 [Homo sapiens]	5	0.695	-0.524915
NP_000108.1	emerin [Homo sapiens]	3	0.696	-0.522841
XP_005266358.1	PREDICTED: zinc finger CCCH domain-containing protein 13 isoform X1 [Homo sapiens]	6	0.696	-0.522841
NP_000993.1	60S acidic ribosomal protein P0 [Homo sapiens]	9	0.698	-0.518701
NP_062552.2	7SK snRNA methylphosphate capping enzyme isoform A [Homo sapiens]	11	0.699	-0.516636
NP_036555.1	60S ribosomal protein L13a isoform 1 [Homo sapiens]	4	0.699	-0.516636
XP_005249588.1	PREDICTED: RNA-binding protein 33 isoform X1 [Homo sapiens]	1	0.702	-0.510457
NP_009096.2	splicing factor 3A subunit 2 [Homo sapiens]	5	0.703	-0.508403
NP_001021.1	40S ribosomal protein S27 isoform 1 [Homo sapiens]	4	0.703	-0.508403
NP_002084.2	glycogen synthase kinase-3 beta isoform 1 [Homo sapiens]	3	0.704	-0.506353
XP_011539528.1	PREDICTED: D-3-phosphoglycerate dehydrogenase isoform X1 [Homo sapiens]	3	0.705	-0.504305
NP_000692.2	sodium/potassium-transporting ATPase subunit alpha-1 isoform a [Homo sapiens]	5	0.707	-0.500218
NP_002943.2	40S ribosomal protein S2 [Homo sapiens]	3	0.707	-0.500218
NP_001243399.1	pleckstrin homology domain-containing family A member 5 isoform 4 [Homo sapiens]	8	0.708	-0.498179
XP_011517254.1	PREDICTED: transducin-like enhancer protein 4 isoform X1 [Homo sapiens]	5	0.71	-0.494109
XP_016875270.1	PREDICTED: 60S ribosomal protein L6 isoform X1 [Homo sapiens]	4	0.71	-0.494109
NP_476510.1	ARF GTPase-activating protein GIT2 isoform 1 [Homo sapiens]	5	0.71	-0.494109
XP_016856376.1	PREDICTED: zinc finger protein 281 isoform X1 [Homo sapiens]	6	0.712	-0.490051
NP_005138.3	dnaJ homolog subfamily A member 3, mitochondrial isoform 1 [Homo sapiens]	8	0.712	-0.490051
NP_001153861.1	tRNA 2'-phosphotransferase 1 isoform 3 [Homo sapiens]	4	0.713	-0.488026
NP_001340975.1	rho guanine nucleotide exchange factor 7 isoform i [Homo sapiens]	4	0.713	-0.488026
NP_005608.1	40S ribosomal protein S14 [Homo sapiens]	6	0.714	-0.486004
NP_150254.1	60S ribosomal protein L13 isoform 1 [Homo sapiens]	5	0.714	-0.486004
NP_001035863.1	centrosomal protein of 170 kDa isoform beta [Homo sapiens]	2	0.715	-0.483985
NP_036601.2	pre-mRNA-processing factor 6 [Homo sapiens]	3	0.715	-0.483985
XP_011514059.1	PREDICTED: cleavage and polyadenylation specificity factor subunit 4 isoform X4 [Homo sapiens]	1	0.717	-0.479955
NP_005691.2	dipeptidyl peptidase 3 isoform 1 [Homo sapiens]	3	0.718	-0.477944
XP_005265826.1	PREDICTED: pre-mRNA 3'-end-processing factor FIP1 isoform X1 [Homo sapiens]	8	0.719	-0.475936
XP_011522859.1	PREDICTED: G patch domain-containing protein 8 isoform X1 [Homo sapiens]	5	0.719	-0.475936
NP_037460.2	pyrroline-5-carboxylate reductase 2 isoform 1 [Homo sapiens]	8	0.721	-0.471929
NP_000996.2	40S ribosomal protein S3 isoform 1 [Homo sapiens]	13	0.723	-0.467932
NP_001348.2	ATP-dependent RNA helicase A [Homo sapiens]	7	0.723	-0.467932
NP_112577.1	splicing factor 3B subunit 5 [Homo sapiens]	3	0.723	-0.467932
NP_005638.1	F-box-like/WD repeat-containing protein TBL1X isoform a [Homo sapiens]	1	0.723	-0.467932
NP_001914.3	DNA damage-binding protein 1 [Homo sapiens]	3	0.727	-0.459973
NP_001287789.1	probable ATP-dependent RNA helicase DDX46 isoform 1 [Homo sapiens]	6	0.728	-0.45799
NP_001304875.1	SWI/SNF-related matrix-associated actin-dependent regulator of chromatin subfamily B member 1 isoform c [Homo sapiens]	1	0.729	-0.456009
XP_011508154.1	PREDICTED: E3 ubiquitin-protein ligase RING2 isoform X1 [Homo sapiens]	3	0.729	-0.456009
XP_011529363.1	PREDICTED: insulin receptor substrate 4 isoform X1 [Homo sapiens]	18	0.731	-0.452057
NP_004805.2	U5 small nuclear ribonucleoprotein 40 kDa protein [Homo sapiens]	8	0.731	-0.452057
NP_055182.3	protein FAM162A [Homo sapiens]	3	0.731	-0.452057
NP_000970.1	60S ribosomal protein L18 isoform 1 [Homo sapiens]	4	0.732	-0.450084
NP_004765.2	mediator of RNA polymerase II transcription subunit 1 [Homo sapiens]	6	0.733	-0.448115
NP_115916.3	zinc finger CCCH-type with G patch domain-containing protein isoform a [Homo sapiens]	7	0.734	-0.446148
NP_006017.1	histone H1x [Homo sapiens]	2	0.735	-0.444184
NP_001137232.1	eukaryotic translation initiation factor 5A-1 isoform A [Homo sapiens]	9	0.737	-0.440263
NP_003277.1	DNA topoisomerase 1 [Homo sapiens]	12	0.737	-0.440263
XP_005268461.1	PREDICTED: la-related protein 1 isoform X1 [Homo sapiens]	4	0.738	-0.438307
NP_060521.4	WD repeat-containing protein 60 isoform a [Homo sapiens]	2	0.741	-0.432455
NP_001311.3	casein kinase II subunit beta isoform 1 [Homo sapiens]	5	0.742	-0.430509
NP_006752.1	14-3-3 protein epsilon [Homo sapiens]	6	0.742	-0.430509
XP_005272732.1	PREDICTED: probable ubiquitin carboxyl-terminal hydrolase FAF-X isoform X1 [Homo sapiens]	10	0.743	-0.428566
NP_001185774.1	RBM14-RBM4 protein isoform 1 [Homo sapiens]	1	0.743	-0.428566
NP_004587.1	U1 small nuclear ribonucleoprotein A [Homo sapiens]	3	0.743	-0.428566
NP_056311.2	protein virilizer homolog isoform 1 [Homo sapiens]	6	0.744	-0.426625
NP_001309906.1	sideroflexin-1 isoform 1 [Homo sapiens]	4	0.744	-0.426625
XP_011514990.1	PREDICTED: zinc finger CCCH-type antiviral protein 1-like isoform X1 [Homo sapiens]	3	0.746	-0.422752
NP_067026.3	signal recognition particle receptor subunit beta [Homo sapiens]	3	0.747	-0.42082
NP_057712.2	WW domain-containing adapter protein with coiled-coil isoform 1 [Homo sapiens]	11	0.749	-0.416962
NP_056018.2	regulation of nuclear pre-mRNA domain-containing protein 2 isoform 1 [Homo sapiens]	8	0.749	-0.416962
XP_011527786.1	PREDICTED: dual specificity tyrosine-phosphorylation-regulated kinase 1A isoform X3 [Homo sapiens]	12	0.75	-0.415037
NP_073750.2	28S ribosomal protein S11, mitochondrial isoform a [Homo sapiens]	2	0.75	-0.415037
XP_011512598.1	PREDICTED: transcription initiation factor TFIID subunit 8 isoform X1 [Homo sapiens]	4	0.752	-0.411195
NP_001333292.1	splicing factor 1 isoform 9 [Homo sapiens]	14	0.754	-0.407364
NP_004955.2	histone deacetylase 1 [Homo sapiens]	3	0.755	-0.405451
XP_011533481.1	PREDICTED: RNA-binding protein 26 isoform X1 [Homo sapiens]	1	0.755	-0.405451
XP_011533342.1	PREDICTED: integrator complex subunit 6 isoform X1 [Homo sapiens]	4	0.755	-0.405451
XP_016866484.1	PREDICTED: serine/threonine-protein phosphatase 1 regulatory subunit 10 isoform X1 [Homo sapiens]	23	0.756	-0.403542
NP_055083.1	microtubule-associated protein RP/EB family member 2 isoform 1 [Homo sapiens]	6	0.757	-0.401635
NP_077295.1	multiple myeloma tumor-associated protein 2 [Homo sapiens]	7	0.757	-0.401635
XP_011542639.1	PREDICTED: centrosomal protein of 170 kDa isoform X2 [Homo sapiens]	4	0.758	-0.39973
NP_000966.2	60S ribosomal protein L11 isoform 1 [Homo sapiens]	3	0.758	-0.39973
NP_001334633.1	THO complex subunit 6 homolog isoform 1 [Homo sapiens]	3	0.758	-0.39973
NP_001191397.1	RNA-binding protein 10 isoform 5 [Homo sapiens]	4	0.759	-0.397828
NP_001139699.1	40S ribosomal protein S20 isoform 1 [Homo sapiens]	3	0.76	-0.395929
NP_037423.2	cleavage and polyadenylation specificity factor subunit 1 [Homo sapiens]	19	0.761	-0.394032
NP_065823.1	nuclear fragile X mental retardation-interacting protein 2 [Homo sapiens]	10	0.762	-0.392137
NP_000979.1	60S ribosomal protein L27 [Homo sapiens]	5	0.762	-0.392137
NP_001001.2	40S ribosomal protein S6 [Homo sapiens]	5	0.762	-0.392137
NP_821133.1	tubulin beta chain isoform b [Homo sapiens]	5	0.763	-0.390245
XP_011514312.1	PREDICTED: autism susceptibility gene 2 protein isoform X1 [Homo sapiens]	7	0.763	-0.390245
NP_001887.1	casein kinase II subunit alpha' [Homo sapiens]	8	0.766	-0.384584
NP_036565.2	splicing factor 3B subunit 1 isoform 1 [Homo sapiens]	42	0.767	-0.382702
NP_000975.2	60S ribosomal protein L23a [Homo sapiens]	2	0.768	-0.380822
NP_003502.1	histone H2A type 1 [Homo sapiens]	5	0.769	-0.378944
NP_079055.3	phosphatidylinositol 5-phosphate 4-kinase type-2 gamma isoform a [Homo sapiens]	2	0.77	-0.37707
NP_003394.1	transcriptional repressor protein YY1 [Homo sapiens]	11	0.774	-0.369595
NP_003312.3	elongation factor Tu, mitochondrial precursor [Homo sapiens]	10	0.774	-0.369595
NP_001410.2	ELAV-like protein 1 [Homo sapiens]	7	0.774	-0.369595
NP_001171712.1	voltage-dependent anion-selective channel protein 2 isoform 1 [Homo sapiens]	6	0.776	-0.365871
NP_002387.1	NAD-dependent malic enzyme, mitochondrial isoform 1 precursor [Homo sapiens]	3	0.776	-0.365871
NP_057406.2	ras-related protein Rab-14 [Homo sapiens]	2	0.776	-0.365871
NP_001252.1	cyclin-dependent kinase 9 [Homo sapiens]	13	0.777	-0.364013
XP_011526500.1	PREDICTED: transcription activator BRG1 isoform X1 [Homo sapiens]	15	0.777	-0.364013
NP_005959.2	heterogeneous nuclear ribonucleoprotein M isoform a [Homo sapiens]	7	0.777	-0.364013
NP_006303.4	nuclear receptor corepressor 2 isoform 1 [Homo sapiens]	4	0.777	-0.364013
XP_016882687.1	PREDICTED: ubiquitin-60S ribosomal protein L40 isoform X1 [Homo sapiens]	2	0.777	-0.364013
NP_005338.1	78 kDa glucose-regulated protein precursor [Homo sapiens]	21	0.781	-0.356606
XP_005246733.3	PREDICTED: pre-mRNA-processing factor 40 homolog A isoform X2 [Homo sapiens]	1	0.781	-0.356606
NP_001098549.2	probable fibrosin-1 [Homo sapiens]	2	0.781	-0.356606
NP_001002.1	40S ribosomal protein S7 [Homo sapiens]	2	0.781	-0.356606
NP_001164100.1	chromodomain-helicase-DNA-binding protein 8 isoform 1 [Homo sapiens]	48	0.784	-0.351074
NP_000998.1	40S ribosomal protein S4, X isoform X isoform [Homo sapiens]	11	0.784	-0.351074
NP_001420.2	histone acetyltransferase p300 [Homo sapiens]	10	0.784	-0.351074
NP_001015.1	40S ribosomal protein S21 [Homo sapiens]	2	0.784	-0.351074
XP_011519052.1	PREDICTED: protein asunder homolog isoform X1 [Homo sapiens]	5	0.786	-0.347399
NP_001677.2	ATP synthase subunit beta, mitochondrial precursor [Homo sapiens]	9	0.788	-0.343732
NP_001007074.1	60S ribosomal protein L32 [Homo sapiens]	3	0.788	-0.343732
XP_005269988.1	PREDICTED: dnaJ homolog subfamily B member 12 isoform X1 [Homo sapiens]	3	0.789	-0.341903
XP_011535346.1	PREDICTED: RNA-binding protein 25 isoform X1 [Homo sapiens]	13	0.79	-0.340075
XP_011514057.1	PREDICTED: cleavage and polyadenylation specificity factor subunit 4 isoform X1 [Homo sapiens]	1	0.79	-0.340075
NP_009035.3	60S ribosomal protein L10a [Homo sapiens]	7	0.79	-0.340075
NP_000963.1	60S ribosomal protein L7a [Homo sapiens]	6	0.791	-0.33825
NP_000997.1	40S ribosomal protein S3a isoform 1 [Homo sapiens]	6	0.791	-0.33825
NP_005137.1	U4/U6.U5 tri-snRNP-associated protein 1 [Homo sapiens]	5	0.792	-0.336428
NP_001160165.1	AF4/FMR2 family member 1 isoform 1 [Homo sapiens]	2	0.792	-0.336428
XP_011533696.1	PREDICTED: activating signal cointegrator 1 complex subunit 3 isoform X1 [Homo sapiens]	12	0.793	-0.334607
NP_490595.1	cyclin-T2 isoform b [Homo sapiens]	9	0.796	-0.32916
NP_001333342.1	pre-mRNA cleavage complex 2 protein Pcf11 isoform 1 [Homo sapiens]	4	0.796	-0.32916
NP_001091896.1	SWI/SNF-related matrix-associated actin-dependent regulator of chromatin subfamily D member 2 isoform 1 [Homo sapiens]	5	0.797	-0.327348
NP_001164015.1	serine/threonine-protein phosphatase PGAM5, mitochondrial isoform 2 [Homo sapiens]	1	0.798	-0.325539
NP_001427.2	rRNA 2'-O-methyltransferase fibrillarin [Homo sapiens]	4	0.798	-0.325539
NP_006223.2	DNA-directed RNA polymerases I, II, and III subunit RPABC3 isoform 2 [Homo sapiens]	2	0.798	-0.325539
NP_115737.1	THO complex subunit 3 [Homo sapiens]	4	0.8	-0.321928
NP_004292.1	actin-like protein 6A isoform 1 [Homo sapiens]	4	0.8	-0.321928
NP_073605.4	putative RNA-binding protein 15 isoform 1 [Homo sapiens]	2	0.801	-0.320126
NP_001309201.1	cleavage and polyadenylation specificity factor subunit 2 isoform 1 [Homo sapiens]	14	0.802	-0.318326
NP_001034229.1	UPF0687 protein C20orf27 isoform 1 [Homo sapiens]	11	0.803	-0.316528
XP_016857543.1	PREDICTED: splicing factor, proline- and glutamine-rich isoform X1 [Homo sapiens]	26	0.804	-0.314733
XP_016866721.1	PREDICTED: transcription factor AP-2-alpha isoform X1 [Homo sapiens]	1	0.804	-0.314733
NP_001524.2	heterogeneous nuclear ribonucleoprotein L isoform a [Homo sapiens]	19	0.805	-0.312939
XP_005249589.1	PREDICTED: RNA-binding protein 33 isoform X2 [Homo sapiens]	0	0.805	-0.312939
XP_016859092.1	PREDICTED: U5 small nuclear ribonucleoprotein 200 kDa helicase isoform X1 [Homo sapiens]	18	0.805	-0.312939
NP_001078868.1	RELT-like protein 1 precursor [Homo sapiens]	4	0.805	-0.312939
NP_001931.2	atrophin-1 [Homo sapiens]	3	0.806	-0.311148
XP_016885025.1	PREDICTED: E3 ubiquitin-protein ligase Midline-1 isoform X3 [Homo sapiens]	6	0.808	-0.307573
NP_006306.2	polycomb group RING finger protein 3 [Homo sapiens]	4	0.808	-0.307573
NP_003575.2	RNA/RNP complex-1-interacting phosphatase [Homo sapiens]	4	0.808	-0.307573
XP_011517165.1	PREDICTED: volume-regulated anion channel subunit LRRC8A isoform X1 [Homo sapiens]	8	0.811	-0.302226
NP_055643.1	TOX high mobility group box family member 4 isoform 1 [Homo sapiens]	14	0.812	-0.300448
NP_000980.1	60S ribosomal protein L30 [Homo sapiens]	4	0.812	-0.300448
XP_016858330.1	PREDICTED: vesicle-associated membrane protein 3 isoform X1 [Homo sapiens]	2	0.812	-0.300448
XP_005268523.1	PREDICTED: RNA-binding protein 27 isoform X1 [Homo sapiens]	8	0.813	-0.298673
NP_055873.1	von Willebrand factor A domain-containing protein 8 isoform a precursor [Homo sapiens]	4	0.813	-0.298673
NP_004729.1	vesicle-associated membrane protein-associated protein B/C isoform 1 [Homo sapiens]	5	0.817	-0.291592
NP_037524.1	nuclear receptor-binding protein isoform 1 [Homo sapiens]	2	0.817	-0.291592
NP_003081.2	U2 small nuclear ribonucleoprotein A' [Homo sapiens]	17	0.818	-0.289827
NP_001336387.1	small nuclear ribonucleoprotein-associated protein N [Homo sapiens]	5	0.818	-0.289827
XP_005258516.1	PREDICTED: heterogeneous nuclear ribonucleoprotein U-like protein 1 isoform X1 [Homo sapiens]	2	0.818	-0.289827
NP_001307653.1	RWD domain-containing protein 2B isoform 2 [Homo sapiens]	5	0.819	-0.288065
NP_001474.1	protein NipSnap homolog 2 isoform 1 [Homo sapiens]	4	0.821	-0.284546
NP_065976.2	VWFA and cache domain-containing protein 1 isoform 1 [Homo sapiens]	7	0.822	-0.28279
NP_001308765.1	cleavage and polyadenylation specificity factor subunit 3 isoform d [Homo sapiens]	7	0.822	-0.28279
NP_057591.2	cyclin-dependent kinase 12 isoform 1 [Homo sapiens]	14	0.823	-0.281036
NP_005879.1	phosphate carrier protein, mitochondrial isoform a precursor [Homo sapiens]	5	0.823	-0.281036
NP_065095.2	PITH domain-containing protein 1 [Homo sapiens]	7	0.824	-0.279284
NP_000967.1	60S ribosomal protein L12 [Homo sapiens]	6	0.824	-0.279284
NP_073592.1	inositol-pentakisphosphate 2-kinase [Homo sapiens]	3	0.825	-0.277534
NP_056229.2	60S ribosomal protein L36 [Homo sapiens]	3	0.826	-0.275786
NP_115834.1	PHD finger protein 6 isoform 1 [Homo sapiens]	4	0.827	-0.274041
NP_000962.2	60S ribosomal protein L7 [Homo sapiens]	5	0.827	-0.274041
NP_072045.1	40S ribosomal protein S18 [Homo sapiens]	3	0.829	-0.270556
NP_002964.3	ataxin-2 isoform 1 [Homo sapiens]	22	0.83	-0.268817
NP_937863.1	U2 small nuclear ribonucleoprotein B'' [Homo sapiens]	3	0.83	-0.268817
NP_065162.1	E3 ubiquitin-protein ligase SMURF1 isoform 1 [Homo sapiens]	1	0.83	-0.268817
XP_006721720.1	PREDICTED: ATP-dependent RNA helicase DDX42 isoform X1 [Homo sapiens]	58	0.831	-0.26708
NP_001004.2	40S ribosomal protein S9 isoform a [Homo sapiens]	3	0.831	-0.26708
XP_011541023.1	PREDICTED: serine/threonine-protein kinase SIK3 isoform X1 [Homo sapiens]	7	0.832	-0.265345
NP_001341838.1	paraspeckle component 1 isoform 1 [Homo sapiens]	20	0.833	-0.263612
NP_000958.1	60S ribosomal protein L3 isoform a [Homo sapiens]	6	0.833	-0.263612
NP_005639.1	elongin-C isoform a [Homo sapiens]	3	0.834	-0.261881
NP_000971.1	60S ribosomal protein L18a [Homo sapiens]	4	0.834	-0.261881
NP_653265.3	protein FAM76B isoform 1 [Homo sapiens]	4	0.834	-0.261881
NP_060640.2	regulation of nuclear pre-mRNA domain-containing protein 1A isoform 1 [Homo sapiens]	5	0.834	-0.261881
NP_003518.2	histone H2B type 1-O [Homo sapiens]	2	0.835	-0.260152
XP_016866766.1	PREDICTED: large proline-rich protein BAG6 isoform X1 [Homo sapiens]	8	0.836	-0.258425
NP_150644.1	60S ribosomal protein L8 [Homo sapiens]	4	0.836	-0.258425
NP_005336.3	heat shock 70 kDa protein 1A [Homo sapiens]	23	0.838	-0.254978
NP_006833.2	splicing factor 3B subunit 2 [Homo sapiens]	31	0.839	-0.253257
XP_011523355.1	PREDICTED: MIF4G domain-containing protein isoform X5 [Homo sapiens]	4	0.839	-0.253257
XP_011526156.1	PREDICTED: bromodomain-containing protein 4 isoform X1 [Homo sapiens]	22	0.84	-0.251539
NP_620134.3	testis-expressed protein 30 isoform 1 [Homo sapiens]	7	0.84	-0.251539
NP_002941.1	dolichyl-diphosphooligosaccharide--protein glycosyltransferase subunit 1 precursor [Homo sapiens]	7	0.84	-0.251539
NP_001258898.1	heat shock protein HSP 90-beta isoform a [Homo sapiens]	3	0.84	-0.251539
NP_001007.2	40S ribosomal protein S12 [Homo sapiens]	2	0.84	-0.251539
XP_016882662.1	PREDICTED: basigin isoform X1 [Homo sapiens]	3	0.84	-0.251539
NP_079498.2	WD repeat-containing protein 82 [Homo sapiens]	17	0.841	-0.249822
NP_056651.1	tryptophan--tRNA ligase, mitochondrial isoform 1 precursor [Homo sapiens]	20	0.842	-0.248108
XP_005263139.1	PREDICTED: methylcytosine dioxygenase TET2 isoform X1 [Homo sapiens]	6	0.842	-0.248108
NP_001006.1	40S ribosomal protein S11 [Homo sapiens]	4	0.842	-0.248108
NP_005643.2	telomeric repeat-binding factor 2 [Homo sapiens]	10	0.843	-0.246395
NP_003031.3	anion exchange protein 2 isoform 1 [Homo sapiens]	8	0.844	-0.244685
NP_005753.1	transcription intermediary factor 1-beta [Homo sapiens]	6	0.844	-0.244685
NP_075053.2	zinc transporter 5 isoform 1 [Homo sapiens]	2	0.844	-0.244685
NP_055050.1	ubiquitin-like protein 4A [Homo sapiens]	3	0.846	-0.24127
NP_004809.2	probable ATP-dependent RNA helicase DDX23 [Homo sapiens]	8	0.847	-0.239566
NP_004371.2	CREB-binding protein isoform a [Homo sapiens]	5	0.847	-0.239566
NP_001273501.1	E3 ubiquitin-protein ligase BRE1B isoform 1 [Homo sapiens]	31	0.848	-0.237864
NP_060855.2	large subunit GTPase 1 homolog [Homo sapiens]	12	0.848	-0.237864
NP_002127.1	heterogeneous nuclear ribonucleoprotein A1 isoform a [Homo sapiens]	5	0.848	-0.237864
NP_005207.2	dolichyl-diphosphooligosaccharide--protein glycosyltransferase 48 kDa subunit precursor [Homo sapiens]	6	0.848	-0.237864
XP_011509745.1	PREDICTED: sphingomyelin phosphodiesterase 4 isoform X1 [Homo sapiens]	6	0.848	-0.237864
NP_000969.1	60S ribosomal protein L23 [Homo sapiens]	2	0.848	-0.237864
NP_067038.1	regulation of nuclear pre-mRNA domain-containing protein 1B [Homo sapiens]	4	0.848	-0.237864
NP_005989.3	T-complex protein 1 subunit gamma isoform a [Homo sapiens]	15	0.85	-0.234465
NP_008869.1	small nuclear ribonucleoprotein Sm D1 isoform 1 [Homo sapiens]	5	0.85	-0.234465
XP_005272132.1	PREDICTED: voltage-dependent anion-selective channel protein 1 isoform X1 [Homo sapiens]	5	0.85	-0.234465
NP_001253968.1	la-related protein 7 isoform 2 [Homo sapiens]	11	0.852	-0.231075
NP_296373.1	F-box only protein 21 isoform 1 [Homo sapiens]	5	0.852	-0.231075
NP_003085.1	small nuclear ribonucleoprotein E isoform 1 [Homo sapiens]	3	0.853	-0.229382
NP_438172.1	WD repeat-containing protein 5 [Homo sapiens]	8	0.854	-0.227692
NP_114152.3	arf-GAP with GTPase, ANK repeat and PH domain-containing protein 3 isoform a [Homo sapiens]	4	0.854	-0.227692
NP_001137384.1	protein FAM76A isoform 1 [Homo sapiens]	4	0.854	-0.227692
NP_057123.1	RNA transcription, translation and transport factor protein [Homo sapiens]	18	0.856	-0.224317
XP_011520984.1	PREDICTED: axin-1 isoform X1 [Homo sapiens]	5	0.859	-0.21927
NP_001166958.1	NF-kappa-B-repressing factor isoform 1 [Homo sapiens]	9	0.859	-0.21927
NP_001231.2	cyclin-T1 isoform a [Homo sapiens]	11	0.86	-0.217591
NP_075566.2	pyrroline-5-carboxylate reductase 3 isoform 1 [Homo sapiens]	10	0.86	-0.217591
NP_001290553.1	60S ribosomal protein L10 isoform a [Homo sapiens]	3	0.86	-0.217591
NP_076955.1	DET1- and DDB1-associated protein 1 [Homo sapiens]	2	0.86	-0.217591
NP_000960.2	60S ribosomal protein L5 [Homo sapiens]	11	0.861	-0.215915
NP_006378.3	calcium homeostasis endoplasmic reticulum protein [Homo sapiens]	17	0.862	-0.21424
NP_001013455.1	nucleoporin SEH1 isoform 1 [Homo sapiens]	4	0.863	-0.212568
NP_115635.1	GATOR complex protein WDR24 [Homo sapiens]	7	0.863	-0.212568
XP_005270689.1	PREDICTED: forkhead box protein J3 isoform X1 [Homo sapiens]	5	0.864	-0.210897
NP_004388.2	probable ATP-dependent RNA helicase DDX6 [Homo sapiens]	20	0.867	-0.205896
NP_006421.2	T-complex protein 1 subunit delta isoform a [Homo sapiens]	13	0.869	-0.202572
NP_006576.2	T-complex protein 1 subunit theta isoform 1 [Homo sapiens]	14	0.869	-0.202572
NP_004125.3	stress-70 protein, mitochondrial precursor [Homo sapiens]	11	0.869	-0.202572
NP_001091995.1	cytoskeleton-associated protein 2 isoform 2 [Homo sapiens]	3	0.869	-0.202572
NP_000974.1	60S ribosomal protein L22 [Homo sapiens]	4	0.869	-0.202572
NP_003891.1	sequestosome-1 isoform 1 [Homo sapiens]	9	0.87	-0.200913
NP_004776.3	Na(+)/H(+) exchange regulatory cofactor NHE-RF2 isoform b [Homo sapiens]	13	0.871	-0.199255
XP_016867003.1	PREDICTED: pre-mRNA-splicing regulator WTAP isoform X1 [Homo sapiens]	9	0.871	-0.199255
XP_011529177.1	PREDICTED: angiomotin isoform X1 [Homo sapiens]	38	0.872	-0.1976
NP_001307148.1	U2 snRNP-associated SURP motif-containing protein isoform 2 [Homo sapiens]	34	0.872	-0.1976
NP_036558.3	splicing factor 3B subunit 3 [Homo sapiens]	42	0.873	-0.195946
XP_006716684.1	PREDICTED: transcription initiation factor TFIID subunit 2 isoform X1 [Homo sapiens]	15	0.873	-0.195946
XP_011540628.1	PREDICTED: dedicator of cytokinesis protein 7 isoform X1 [Homo sapiens]	31	0.874	-0.194295
NP_542408.1	dynein light chain 2, cytoplasmic [Homo sapiens]	2	0.874	-0.194295
NP_001026854.1	serine/arginine-rich splicing factor 7 isoform 1 [Homo sapiens]	2	0.874	-0.194295
NP_006436.3	pre-mRNA-processing-splicing factor 8 [Homo sapiens]	20	0.875	-0.192645
XP_005245285.1	PREDICTED: pre-B-cell leukemia transcription factor 1 isoform X1 [Homo sapiens]	2	0.875	-0.192645
NP_001271285.1	PIN2/TERF1-interacting telomerase inhibitor 1 isoform 2 [Homo sapiens]	2	0.875	-0.192645
NP_001003.1	40S ribosomal protein S8 [Homo sapiens]	5	0.877	-0.189351
XP_011522750.1	PREDICTED: AP-2 complex subunit beta isoform X1 [Homo sapiens]	3	0.877	-0.189351
NP_996759.1	serine/threonine-protein phosphatase PP1-beta catalytic subunit isoform 1 [Homo sapiens]	7	0.878	-0.187707
NP_005819.3	DDB1- and CUL4-associated factor 7 [Homo sapiens]	12	0.879	-0.186065
NP_624311.1	peptidyl-prolyl cis-trans isomerase-like 4 [Homo sapiens]	17	0.879	-0.186065
NP_001030168.1	60S ribosomal protein L14 [Homo sapiens]	3	0.879	-0.186065
NP_067652.1	vasculin-like protein 1 [Homo sapiens]	3	0.879	-0.186065
NP_005868.1	splicing factor 3A subunit 1 [Homo sapiens]	25	0.88	-0.184425
XP_011517438.1	PREDICTED: elongator complex protein 1 isoform X1 [Homo sapiens]	14	0.88	-0.184425
XP_006711627.1	PREDICTED: phosphatidylinositol 4-phosphate 5-kinase type-1 alpha isoform X4 [Homo sapiens]	8	0.88	-0.184425
NP_001015892.1	transcription initiation factor TFIID subunit 9 [Homo sapiens]	3	0.88	-0.184425
XP_016885162.1	PREDICTED: THO complex subunit 2 isoform X9 [Homo sapiens]	13	0.883	-0.179515
NP_002147.2	60 kDa heat shock protein, mitochondrial [Homo sapiens]	9	0.883	-0.179515
NP_733779.1	S-phase kinase-associated protein 1 isoform b [Homo sapiens]	5	0.884	-0.177882
NP_003070.3	SWI/SNF-related matrix-associated actin-dependent regulator of chromatin subfamily E member 1 [Homo sapiens]	6	0.884	-0.177882
NP_057439.2	probable ATP-dependent RNA helicase DDX47 isoform 1 [Homo sapiens]	2	0.884	-0.177882
NP_001037.1	solute carrier family 12 member 2 isoform 1 [Homo sapiens]	8	0.885	-0.176251
NP_001269210.1	pyrroline-5-carboxylate reductase 1, mitochondrial isoform 5 [Homo sapiens]	8	0.886	-0.174621
NP_001161861.2	cbp/p300-interacting transactivator 2 isoform 2 [Homo sapiens]	2	0.886	-0.174621
NP_001138880.1	non-POU domain-containing octamer-binding protein isoform 1 [Homo sapiens]	38	0.887	-0.172994
NP_001018082.1	ankyrin repeat and BTB/POZ domain-containing protein BTBD11 isoform a [Homo sapiens]	6	0.887	-0.172994
NP_808227.1	casein kinase II subunit alpha isoform a [Homo sapiens]	10	0.888	-0.171368
NP_001305645.1	kelch repeat and BTB domain-containing protein 4 isoform c [Homo sapiens]	9	0.888	-0.171368
NP_003534.1	histone H4 [Homo sapiens]	5	0.888	-0.171368
NP_001308413.1	40S ribosomal protein S19 isoform 1 [Homo sapiens]	8	0.889	-0.169745
NP_904358.2	TSC22 domain family protein 1 isoform 1 [Homo sapiens]	2	0.889	-0.169745
NP_003396.1	14-3-3 protein eta [Homo sapiens]	2	0.889	-0.169745
NP_942595.1	BMP-2-inducible protein kinase isoform a [Homo sapiens]	9	0.891	-0.166503
NP_001032583.1	dynein light chain 1, cytoplasmic [Homo sapiens]	4	0.892	-0.164884
NP_079087.3	cleavage and polyadenylation specificity factor subunit 7 isoform 1 [Homo sapiens]	15	0.893	-0.163268
NP_056955.2	zinc finger protein 593 [Homo sapiens]	4	0.893	-0.163268
NP_001019.1	40S ribosomal protein S25 [Homo sapiens]	3	0.894	-0.161653
NP_055121.1	tRNA-splicing ligase RtcB homolog [Homo sapiens]	26	0.896	-0.158429
XP_005255122.1	PREDICTED: ataxin-2-like protein isoform X3 [Homo sapiens]	23	0.896	-0.158429
XP_006720530.1	PREDICTED: paired amphipathic helix protein Sin3a isoform X1 [Homo sapiens]	17	0.897	-0.15682
NP_005179.2	E3 ubiquitin-protein ligase CBL [Homo sapiens]	16	0.898	-0.155213
NP_110443.3	ankyrin repeat domain-containing protein 13C [Homo sapiens]	2	0.898	-0.155213
NP_006422.1	T-complex protein 1 subunit beta isoform 1 [Homo sapiens]	14	0.899	-0.153607
XP_011540794.1	PREDICTED: cyclin-dependent kinase 11B isoform X1 [Homo sapiens]	16	0.899	-0.153607
NP_004506.2	interleukin enhancer-binding factor 2 isoform 1 [Homo sapiens]	5	0.899	-0.153607
XP_005265378.1	PREDICTED: ER membrane protein complex subunit 3 isoform X1 [Homo sapiens]	2	0.899	-0.153607
NP_775741.1	membrane magnesium transporter 1 precursor [Homo sapiens]	2	0.902	-0.148801
NP_001203.1	complement component 1 Q subcomponent-binding protein, mitochondrial precursor [Homo sapiens]	2	0.902	-0.148801
NP_110379.2	T-complex protein 1 subunit alpha isoform a [Homo sapiens]	16	0.903	-0.147202
NP_008937.1	cleavage and polyadenylation specificity factor subunit 5 [Homo sapiens]	16	0.906	-0.142417
NP_004520.2	protein AF-9 isoform a [Homo sapiens]	5	0.906	-0.142417
NP_005248.2	transcription factor GATA-6 [Homo sapiens]	5	0.907	-0.140826
NP_000981.1	60S ribosomal protein L27a [Homo sapiens]	3	0.907	-0.140826
XP_011536806.1	PREDICTED: serine/threonine-protein phosphatase PP1-gamma catalytic subunit isoform X1 [Homo sapiens]	1	0.908	-0.139236
XP_005250918.1	PREDICTED: polyadenylate-binding protein 1 isoform X1 [Homo sapiens]	11	0.909	-0.137648
NP_001020092.1	60S ribosomal protein L9 [Homo sapiens]	3	0.909	-0.137648
NP_001143.2	ADP/ATP translocase 2 [Homo sapiens]	4	0.91	-0.136062
NP_001333790.1	tuftelin-interacting protein 11 isoform 1 [Homo sapiens]	9	0.911	-0.134477
XP_011528647.1	PREDICTED: SWI/SNF-related matrix-associated actin-dependent regulator of chromatin subfamily B member 1 isoform X1 [Homo sapiens]	1	0.911	-0.134477
XP_016856847.1	PREDICTED: arginine-glutamic acid dipeptide repeats protein isoform X1 [Homo sapiens]	6	0.911	-0.134477
NP_001275727.1	mapk-regulated corepressor-interacting protein 1 isoform 1 [Homo sapiens]	4	0.911	-0.134477
XP_011523846.1	PREDICTED: probable helicase with zinc finger domain isoform X1 [Homo sapiens]	13	0.912	-0.132894
NP_001022.1	40S ribosomal protein S28 [Homo sapiens]	2	0.912	-0.132894
NP_001273309.1	constitutive coactivator of peroxisome proliferator-activated receptor gamma isoform b [Homo sapiens]	15	0.913	-0.131313
NP_001240605.1	TATA box-binding protein-like protein 1 [Homo sapiens]	8	0.913	-0.131313
NP_001008.1	40S ribosomal protein S13 [Homo sapiens]	5	0.914	-0.129734
NP_055865.1	cap-specific mRNA (nucleoside-2'-O-)-methyltransferase 1 [Homo sapiens]	5	0.915	-0.128156
XP_005249096.1	PREDICTED: histone H2B type 1-D isoform X1 [Homo sapiens]	1	0.915	-0.128156
NP_056235.4	DDB1- and CUL4-associated factor 13 [Homo sapiens]	2	0.918	-0.123434
NP_006451.1	protein HEXIM1 [Homo sapiens]	5	0.919	-0.121863
NP_001129166.1	voltage-dependent anion-selective channel protein 3 isoform 2 [Homo sapiens]	2	0.919	-0.121863
NP_004883.3	vesicle-trafficking protein SEC22b precursor [Homo sapiens]	5	0.92	-0.120294
NP_001265585.1	small nuclear ribonucleoprotein Sm D3 [Homo sapiens]	6	0.921	-0.118727
NP_001305687.1	transcriptional repressor NF-X1 isoform 4 [Homo sapiens]	3	0.922	-0.117161
NP_005262.1	glutamate dehydrogenase 1, mitochondrial isoform a precursor [Homo sapiens]	12	0.924	-0.114035
XP_011517164.1	PREDICTED: E3 ubiquitin-protein ligase BRE1A isoform X1 [Homo sapiens]	31	0.925	-0.112475
XP_011525599.1	PREDICTED: BTB/POZ domain-containing protein KCTD15 isoform X2 [Homo sapiens]	3	0.925	-0.112475
NP_001011.1	40S ribosomal protein S16 isoform 1 [Homo sapiens]	6	0.928	-0.107803
NP_116147.1	PHD finger-like domain-containing protein 5A [Homo sapiens]	5	0.928	-0.107803
NP_001349.2	pre-mRNA-splicing factor ATP-dependent RNA helicase DHX15 [Homo sapiens]	46	0.929	-0.106249
NP_006079.1	tubulin beta-4B chain [Homo sapiens]	2	0.931	-0.103147
NP_116258.2	nudC domain-containing protein 1 isoform 1 [Homo sapiens]	9	0.933	-0.100051
NP_004090.4	erythrocyte band 7 integral membrane protein isoform a [Homo sapiens]	2	0.933	-0.100051
NP_002496.1	nuclear transcription factor Y subunit alpha isoform 1 [Homo sapiens]	2	0.933	-0.100051
NP_001335.1	dolichyl-diphosphooligosaccharide--protein glycosyltransferase subunit DAD1 [Homo sapiens]	2	0.935	-0.0969617
NP_006006.3	AT-rich interactive domain-containing protein 1A isoform a [Homo sapiens]	3	0.935	-0.0969617
NP_001008709.1	serine/threonine-protein phosphatase PP1-alpha catalytic subunit isoform 3 [Homo sapiens]	2	0.936	-0.0954196
XP_005245715.1	PREDICTED: ubiquitin-associated protein 2-like isoform X1 [Homo sapiens]	4	0.937	-0.093879
NP_005372.2	nucleolin [Homo sapiens]	17	0.94	-0.0892673
XP_016884414.1	PREDICTED: T-box transcription factor TBX1 isoform X1 [Homo sapiens]	10	0.94	-0.0892673
NP_006387.1	Sjoegren syndrome/scleroderma autoantigen 1 isoform 1 [Homo sapiens]	2	0.94	-0.0892673
NP_003065.3	SWI/SNF complex subunit SMARCC1 [Homo sapiens]	23	0.941	-0.0877334
XP_005272020.1	PREDICTED: AF4/FMR2 family member 4 isoform X1 [Homo sapiens]	13	0.941	-0.0877334
XP_011526708.1	PREDICTED: dipeptidyl peptidase 9 isoform X1 [Homo sapiens]	11	0.942	-0.086201
XP_016881278.1	PREDICTED: ATP synthase subunit alpha, mitochondrial isoform X1 [Homo sapiens]	9	0.942	-0.086201
NP_065922.3	leucine-rich repeat and calponin homology domain-containing protein 2 isoform 1 [Homo sapiens]	7	0.942	-0.086201
NP_001753.1	T-complex protein 1 subunit zeta isoform a [Homo sapiens]	10	0.944	-0.0831412
NP_003176.2	transcription initiation factor TFIID subunit 4 [Homo sapiens]	2	0.945	-0.0816138
NP_001338588.1	zinc transporter ZIP14 isoform d [Homo sapiens]	3	0.946	-0.0800879
NP_001156752.1	HIV Tat-specific factor 1 [Homo sapiens]	10	0.947	-0.0785637
XP_016874389.1	PREDICTED: diacylglycerol kinase alpha isoform X1 [Homo sapiens]	3	0.947	-0.0785637
NP_001850.1	high affinity copper uptake protein 1 [Homo sapiens]	2	0.948	-0.077041
XP_011517550.1	PREDICTED: protein transport protein Sec16A isoform X1 [Homo sapiens]	1	0.95	-0.0740006
P_000001.1	His 6 and halo tagged Keap 1 [Yimon's lab]	63	0.951	-0.0724828
NP_006793.1	splicing factor 3A subunit 3 isoform 1 [Homo sapiens]	12	0.951	-0.0724828
NP_003067.3	SWI/SNF-related matrix-associated actin-dependent regulator of chromatin subfamily D member 1 isoform a [Homo sapiens]	5	0.951	-0.0724828
NP_073743.2	ubiquitin carboxyl-terminal hydrolase 46 isoform 1 [Homo sapiens]	4	0.951	-0.0724828
NP_001688.1	ATP synthase subunit O, mitochondrial precursor [Homo sapiens]	2	0.953	-0.0694519
NP_116294.1	splicing factor 45 [Homo sapiens]	19	0.954	-0.0679388
XP_016865676.1	PREDICTED: phenylalanine--tRNA ligase, mitochondrial isoform X1 [Homo sapiens]	3	0.956	-0.0649175
NP_073613.2	oxysterol-binding protein-related protein 11 [Homo sapiens]	2	0.956	-0.0649175
NP_065385.2	pre-B-cell leukemia transcription factor-interacting protein 1 isoform 1 [Homo sapiens]	7	0.957	-0.0634092
NP_005894.3	mothers against decapentaplegic homolog 5 [Homo sapiens]	1	0.959	-0.0603973
NP_006420.1	T-complex protein 1 subunit eta isoform a [Homo sapiens]	17	0.96	-0.0588937
XP_016878370.1	PREDICTED: NEDD4-like E3 ubiquitin-protein ligase WWP2 isoform X1 [Homo sapiens]	13	0.96	-0.0588937
NP_001036004.1	myc-associated zinc finger protein isoform 2 [Homo sapiens]	9	0.961	-0.0573917
NP_858058.1	UDP-N-acetylglucosamine--peptide N-acetylglucosaminyltransferase 110 kDa subunit isoform 1 [Homo sapiens]	3	0.962	-0.0558912
NP_006816.2	cytoskeleton-associated protein 4 [Homo sapiens]	28	0.963	-0.0543923
NP_006588.1	heat shock cognate 71 kDa protein isoform 1 [Homo sapiens]	23	0.964	-0.0528949
NP_003625.2	protein NipSnap homolog 1 isoform 1 [Homo sapiens]	2	0.964	-0.0528949
NP_055545.1	malectin isoform1 precursor [Homo sapiens]	2	0.964	-0.0528949
NP_004930.1	ATP-dependent RNA helicase DDX1 [Homo sapiens]	38	0.966	-0.0499049
NP_000973.2	60S ribosomal protein L21 [Homo sapiens]	3	0.966	-0.0499049
NP_061848.2	telomeric repeat-binding factor 2-interacting protein 1 [Homo sapiens]	6	0.967	-0.0484122
NP_001333154.1	WD repeat-containing protein 48 isoform 4 [Homo sapiens]	6	0.969	-0.0454314
NP_054737.1	28S ribosomal protein S28, mitochondrial [Homo sapiens]	2	0.969	-0.0454314
NP_036205.1	T-complex protein 1 subunit epsilon isoform a [Homo sapiens]	14	0.97	-0.0439433
NP_004263.1	homer protein homolog 1 isoform 1 [Homo sapiens]	6	0.971	-0.0424568
NP_001627.2	ADP/ATP translocase 3 [Homo sapiens]	3	0.975	-0.0365259
NP_060822.2	translation machinery-associated protein 16 [Homo sapiens]	2	0.975	-0.0365259
NP_057103.2	putative RNA-binding protein Luc7-like 2 isoform 1 [Homo sapiens]	8	0.976	-0.0350469
NP_004588.1	small nuclear ribonucleoprotein Sm D2 isoform 1 [Homo sapiens]	4	0.976	-0.0350469
NP_689407.1	casein kinase I isoform epsilon [Homo sapiens]	1	0.977	-0.0335695
XP_011530339.1	PREDICTED: inactive ubiquitin carboxyl-terminal hydrolase 53 isoform X1 [Homo sapiens]	2	0.977	-0.0335695
XP_005268645.1	PREDICTED: cleavage and polyadenylation specificity factor subunit 6 isoform X1 [Homo sapiens]	11	0.982	-0.0262051
NP_036451.3	zinc transporter ZIP6 isoform 1 precursor [Homo sapiens]	2	0.983	-0.0247367
XP_011523430.1	PREDICTED: E3 ubiquitin-protein ligase SMURF2 isoform X1 [Homo sapiens]	7	0.985	-0.0218044
NP_001157683.1	leucine-rich repeat and calponin homology domain-containing protein 1 isoform 1 [Homo sapiens]	7	0.986	-0.0203404
NP_001530.1	dnaJ homolog subfamily A member 1 isoform 1 [Homo sapiens]	5	0.987	-0.018878
NP_116165.1	probable JmjC domain-containing histone demethylation protein 2C isoform a [Homo sapiens]	7	0.988	-0.0174171
NP_057131.1	splicing factor 3B subunit 6 [Homo sapiens]	4	0.988	-0.0174171
NP_001035982.1	protein diaphanous homolog 3 isoform a [Homo sapiens]	12	0.989	-0.0159576
NP_057444.2	translational activator of cytochrome c oxidase 1 [Homo sapiens]	17	0.993	-0.0101344
NP_001003891.1	mediator of RNA polymerase II transcription subunit 15 isoform a [Homo sapiens]	4	0.995	-0.00723157
NP_001016.1	40S ribosomal protein S23 [Homo sapiens]	3	0.997	-0.00433459
NP_001070675.1	protein transport protein Sec31A isoform 1 [Homo sapiens]	3	0.997	-0.00433459
NP_001191020.1	40S ribosomal protein S10 [Homo sapiens]	4	0.999	-0.00144342
NP_954659.1	matrin-3 isoform a [Homo sapiens]	2	1.001	0.00144197
NP_001288784.1	SAP30-binding protein isoform 1 [Homo sapiens]	5	1.002	0.00288251
NP_001307585.1	PCI domain-containing protein 2 isoform 2 [Homo sapiens]	3	1.002	0.00288251
NP_056290.3	protein FAM98A isoform 1 [Homo sapiens]	17	1.007	0.0100637
NP_001010.2	40S ribosomal protein S15a [Homo sapiens]	4	1.007	0.0100637
NP_004563.2	plakophilin-2 isoform 2b [Homo sapiens]	7	1.009	0.0129262
XP_011511221.1	PREDICTED: 5'-3' exoribonuclease 1 isoform X1 [Homo sapiens]	15	1.01	0.0143553
NP_001129125.1	polyadenylate-binding protein 4 isoform 1 [Homo sapiens]	6	1.012	0.0172093
NP_001120873.1	protein yippee-like 5 [Homo sapiens]	2	1.012	0.0172093
NP_001264890.1	stromal interaction molecule 1 isoform 1 precursor [Homo sapiens]	12	1.016	0.0229004
XP_011526323.1	PREDICTED: protein ENL isoform X1 [Homo sapiens]	5	1.024	0.0342157
NP_001191455.1	translocon-associated protein subunit delta isoform 1 precursor [Homo sapiens]	2	1.026	0.0370307
NP_001341741.1	mothers against decapentaplegic homolog 1 [Homo sapiens]	2	1.03	0.0426443
NP_057205.2	BTB/POZ domain-containing protein KCTD3 isoform 1 [Homo sapiens]	4	1.04	0.0565835
NP_001136028.1	hyaluronan mediated motility receptor isoform a [Homo sapiens]	3	1.041	0.0579701
XP_005256393.1	PREDICTED: casein kinase I isoform X1 [Homo sapiens]	3	1.042	0.0593553
NP_004454.2	FYVE, RhoGEF and PH domain-containing protein 1 [Homo sapiens]	4	1.042	0.0593553
NP_001273554.1	RNA-binding protein with serine-rich domain 1 isoform a [Homo sapiens]	2	1.044	0.0621217
NP_077719.2	neurogenic locus notch homolog protein 2 isoform 1 preproprotein [Homo sapiens]	3	1.046	0.0648829
NP_057030.3	protein pelota homolog [Homo sapiens]	7	1.057	0.0799754
NP_001186125.1	armadillo repeat-containing protein 6 isoform 1 [Homo sapiens]	2	1.06	0.0840643
NP_055908.1	TGF-beta-activated kinase 1 and MAP3K7-binding protein 2 isoform a [Homo sapiens]	2	1.061	0.0854247
NP_078976.2	smad nuclear-interacting protein 1 [Homo sapiens]	4	1.061	0.0854247
NP_005350.1	mothers against decapentaplegic homolog 4 [Homo sapiens]	9	1.069	0.0962619
XP_016870964.1	PREDICTED: ribonuclease P protein subunit p30 isoform X1 [Homo sapiens]	4	1.072	0.100305
NP_001258670.1	casein kinase I isoform alpha isoform 3 [Homo sapiens]	6	1.075	0.104337
NP_115517.1	nuclear speckle splicing regulatory protein 1 isoform 1 [Homo sapiens]	5	1.076	0.105678
NP_001171748.1	guanine nucleotide-binding protein-like 3-like protein [Homo sapiens]	11	1.086	0.119024
XP_011520428.1	PREDICTED: E3 SUMO-protein ligase PIAS1 isoform X1 [Homo sapiens]	6	1.09	0.124328
XP_005264105.1	PREDICTED: mitogen-activated protein kinase kinase kinase kinase 4 isoform X1 [Homo sapiens]	6	1.092	0.126973
NP_775930.2	mitochondrial mRNA pseudouridine synthase RPUSD3 isoform 1 [Homo sapiens]	2	1.101	0.138814
XP_016877394.1	PREDICTED: dual specificity protein kinase CLK3 isoform X1 [Homo sapiens]	6	1.106	0.145351
NP_689905.1	C1GALT1-specific chaperone 1 [Homo sapiens]	2	1.109	0.149259
NP_114127.3	ATPase family AAA domain-containing protein 3B isoform AAA-TOB3l [Homo sapiens]	3	1.117	0.159629
NP_002328.1	alpha-2-macroglobulin receptor-associated protein precursor [Homo sapiens]	7	1.121	0.164786
NP_001309042.1	2-hydroxyacylsphingosine 1-beta-galactosyltransferase precursor [Homo sapiens]	5	1.127	0.172488
NP_073615.2	centrosomal protein of 85 kDa isoform 1 [Homo sapiens]	5	1.133	0.180148
NP_001304324.1	BTB/POZ domain-containing adapter for CUL3-mediated RhoA degradation protein 3 isoform 1 [Homo sapiens]	3	1.138	0.186501
NP_061854.1	dnaJ homolog subfamily C member 10 isoform 1 precursor [Homo sapiens]	13	1.148	0.199123
NP_001271455.1	aurora kinase B isoform 3 [Homo sapiens]	3	1.183	0.24245
XP_016867518.1	PREDICTED: growth factor receptor-bound protein 10 isoform X1 [Homo sapiens]	4	1.184	0.243669
NP_054885.1	mediator of RNA polymerase II transcription subunit 4 isoform 1 [Homo sapiens]	2	1.221	0.288063
NP_296374.1	60S ribosomal protein L34 [Homo sapiens]	2	1.226	0.293959
XP_005270993.1	PREDICTED: E3 ubiquitin-protein ligase TRIM33 isoform X1 [Homo sapiens]	4	1.236	0.305679
NP_056091.1	ubiquitin carboxyl-terminal hydrolase 22 [Homo sapiens]	5	1.241	0.311503
NP_061167.1	lanC-like protein 2 [Homo sapiens]	13	1.246	0.317304
NP_001162589.1	stromal interaction molecule 2 isoform 1 precursor [Homo sapiens]	4	1.261	0.334568
NP_005601.1	histone-binding protein RBBP4 isoform a [Homo sapiens]	2	1.279	0.355016
NP_733821.1	lamin isoform A [Homo sapiens]	5	1.281	0.35727
XP_011518702.1	PREDICTED: fatty acyl-CoA reductase 1 isoform X1 [Homo sapiens]	3	1.291	0.368489
NP_001093108.1	zinc finger protein OZF [Homo sapiens]	2	1.301	0.379621
NP_775782.2	protein FAM117B [Homo sapiens]	6	1.33	0.411426
NP_006657.1	ruvB-like 2 isoform 1 [Homo sapiens]	5	1.342	0.424385
NP_733765.1	sarcoplasmic/endoplasmic reticulum calcium ATPase 2 isoform b [Homo sapiens]	3	1.351	0.434028
NP_060628.2	kanadaptin [Homo sapiens]	3	1.367	0.451013
XP_005256149.1	PREDICTED: non-canonical poly(A) RNA polymerase PAPD5 isoform X2 [Homo sapiens]	2	1.378	0.462576
NP_005111.2	mediator of RNA polymerase II transcription subunit 12 [Homo sapiens]	4	1.396	0.481299
XP_005265184.1	PREDICTED: laminin subunit beta-2 isoform X1 [Homo sapiens]	3	1.441	0.52707
XP_011528076.1	PREDICTED: cystathionine beta-synthase isoform X1 [Homo sapiens]	2	1.458	0.543991
NP_663304.1	mitogen-activated protein kinase kinase kinase 7 isoform B [Homo sapiens]	2	1.462	0.547943
NP_061975.2	homeobox protein Hox-A5 [Homo sapiens]	3	1.491	0.57628
NP_036569.1	SNARE-associated protein Snapin [Homo sapiens]	2	1.511	0.595504
NP_073600.3	fibronectin type III domain-containing protein 3B [Homo sapiens]	2	1.515	0.599318
NP_055134.2	inner nuclear membrane protein Man1 isoform 1 [Homo sapiens]	7	1.571	0.651683
NP_000959.2	60S ribosomal protein L4 [Homo sapiens]	7	1.586	0.665393
NP_005683.2	ATP-binding cassette sub-family F member 2 isoform b [Homo sapiens]	6	1.612	0.688852
NP_003397.1	14-3-3 protein zeta/delta [Homo sapiens]	2	1.674	0.7433
NP_067640.2	sentrin-specific protease 2 [Homo sapiens]	2	1.702	0.767231
NP_055889.2	kinesin-like protein KIF1B isoform b [Homo sapiens]	3	1.878	0.909197
NP_001138467.1	coiled-coil domain-containing protein 85C [Homo sapiens]	5	1.922	0.942608
XP_005267280.1	PREDICTED: mediator of RNA polymerase II transcription subunit 23 isoform X1 [Homo sapiens]	5	2.214	1.14666
NP_001340434.1	integrator complex subunit 10 isoform a [Homo sapiens]	3	3.386	1.75958
NP_061330.2	brain-specific angiogenesis inhibitor 1-associated protein 2-like protein 1 [Homo sapiens]	3	4.725	2.24031
NP_009039.1	elongin-B isoform a [Homo sapiens]	2	10.93	3.45022
XP_011522986.1	PREDICTED: ARF GTPase-activating protein GIT1 isoform X1 [Homo sapiens]	5	100	6.64386
NP_115914.1	tubulin beta-6 chain isoform 1 [Homo sapiens]	2	100	6.64386
XP_016864369.1	PREDICTED: WD repeat-containing protein 1 isoform X1 [Homo sapiens]	4	100	6.64386
XP_016862508.1	PREDICTED: protein SEC13 homolog isoform X1 [Homo sapiens]	3	100	6.64386
NP_073593.2	chromatin modification-related protein MEAF6 isoform 1 [Homo sapiens]	2	100	6.64386
NP_055572.1	mastermind-like protein 1 [Homo sapiens]	2	100	6.64386
XP_016865124.1	PREDICTED: protein LAP2 isoform X1 [Homo sapiens]	2	100	6.64386
XP_011535637.1	PREDICTED: WD repeat-containing protein 20 isoform X1 [Homo sapiens]	2	100	6.64386
NP_001091.1	actin, alpha skeletal muscle [Homo sapiens]	1	100	6.64386
NP_001304310.1	heat shock 70 kDa protein 4L isoform 2 [Homo sapiens]	3	100	6.64386
XP_005254312.1	PREDICTED: dmX-like protein 2 isoform X1 [Homo sapiens]	3	100	6.64386
XP_011541370.1	PREDICTED: mediator of RNA polymerase II transcription subunit 17 isoform X1 [Homo sapiens]	2	100	6.64386
NP_005561.1	protein ERGIC-53 precursor [Homo sapiens]	2	100	6.64386
NP_112738.1	heterogeneous nuclear ribonucleoprotein D0 isoform a [Homo sapiens]	2	100	6.64386
NP_001193541.1	chromatin target of PRMT1 protein isoform 2 [Homo sapiens]	2	100	6.64386
XP_006724170.1	PREDICTED: cdc42 effector protein 1 isoform X1 [Homo sapiens]	2	100	6.64386
NP_001290043.1	tubulin alpha-1C chain isoform a [Homo sapiens]	1
XP_011517564.1	PREDICTED: protein transport protein Sec16A isoform X15 [Homo sapiens]	1
XP_016859942.1	PREDICTED: pre-mRNA-processing factor 40 homolog A isoform X1 [Homo sapiens]	1
XP_005264309.1	PREDICTED: rab11 family-interacting protein 5 isoform X1 [Homo sapiens]	5
XP_011517905.1	PREDICTED: rho GTPase-activating protein 21 isoform X1 [Homo sapiens]	5
NP_067017.2	zinc transporter 1 [Homo sapiens]	5
NP_002379.3	DNA replication licensing factor MCM3 isoform 1 [Homo sapiens]	2
NP_004152.1	ras-related protein Rab-1A isoform 1 [Homo sapiens]	1
NP_078801.3	tetratricopeptide repeat protein 13 isoform a [Homo sapiens]	2
XP_005262425.1	PREDICTED: dedicator of cytokinesis protein 11 isoform X1 [Homo sapiens]	4
NP_958815.1	putative RNA-binding protein Luc7-like 1 isoform b [Homo sapiens]	2
XP_006719985.1	PREDICTED: dedicator of cytokinesis protein 9 isoform X5 [Homo sapiens]	6
XP_005271923.1	PREDICTED: chromodomain-helicase-DNA-binding protein 1 isoform X1 [Homo sapiens]	2
XP_006713470.1	PREDICTED: membrane-associated guanylate kinase, WW and PDZ domain-containing protein 1 isoform X1 [Homo sapiens]	2
NP_542171.2	tight junction-associated protein 1 isoform b [Homo sapiens]	4
XP_011509096.1	PREDICTED: TFIIH basal transcription factor complex helicase XPB subunit isoform X1 [Homo sapiens]	2
XP_016884588.1	PREDICTED: GTP-binding protein 1 isoform X1 [Homo sapiens]	2
XP_005263861.1	PREDICTED: AMMECR1-like protein isoform X1 [Homo sapiens]	3
NP_000173.2	trifunctional enzyme subunit alpha, mitochondrial precursor [Homo sapiens]	2
XP_005256127.1	PREDICTED: ran-binding protein 10 isoform X1 [Homo sapiens]	3
XP_005261192.1	PREDICTED: ATP-dependent 6-phosphofructokinase, liver type isoform X3 [Homo sapiens]	2
NP_036366.3	RING1 and YY1-binding protein [Homo sapiens]	2
NP_006313.1	gamma-tubulin complex component 3 isoform 1 [Homo sapiens]	3
NP_085130.2	cytoplasmic polyadenylation element-binding protein 4 isoform a [Homo sapiens]	4
XP_016882931.1	PREDICTED: coiled-coil domain-containing protein 97 isoform X1 [Homo sapiens]	2
NP_057109.3	methyltransferase-like protein 9 isoform 1 precursor [Homo sapiens]	2
XP_011532766.1	PREDICTED: fibroblast growth factor receptor 4 isoform X1 [Homo sapiens]	1
XP_016873867.1	PREDICTED: ras-related protein Rab-1B isoform X1 [Homo sapiens]	1
NP_004757.1	coatomer subunit beta' [Homo sapiens]	2
XP_005247870.2	PREDICTED: fragile X mental retardation syndrome-related protein 1 isoform X1 [Homo sapiens]	2
NP_003213.1	transcription factor AP-2 gamma [Homo sapiens]	1
NP_056128.1	rho guanine nucleotide exchange factor 12 isoform 1 [Homo sapiens]	3
NP_003155.2	syntaxin-5 isoform 1 [Homo sapiens]	2
NP_001262.3	chromodomain-helicase-DNA-binding protein 2 isoform 1 [Homo sapiens]	1
NP_078805.3	parafibromin [Homo sapiens]	3
NP_004220.2	mediator of RNA polymerase II transcription subunit 14 [Homo sapiens]	3
NP_055160.2	zinc finger protein 318 [Homo sapiens]	2
XP_005256746.1	PREDICTED: period circadian protein homolog 1 isoform X1 [Homo sapiens]	2
XP_011524715.1	PREDICTED: leukocyte receptor cluster member 8 isoform X1 [Homo sapiens]	2
NP_001610.2	beta-adrenergic receptor kinase 1 [Homo sapiens]	2
NP_909122.1	RNA-binding protein 39 isoform a [Homo sapiens]	2
NP_060598.3	pre-rRNA-processing protein TSR1 homolog [Homo sapiens]	2
NP_001104262.1	methyl-CpG-binding protein 2 isoform 2 [Homo sapiens]	2
XP_016880950.1	PREDICTED: mediator of RNA polymerase II transcription subunit 24 isoform X10 [Homo sapiens]	2
NP_061152.3	histone-lysine N-methyltransferase 2E [Homo sapiens]	2
XP_005263532.2	PREDICTED: exosome component 10 isoform X1 [Homo sapiens]	2
