# Supplementary material for: Wdr1 and cofilin are necessary mediators of immune-cell-specific apoptosis triggered by Tecfidera
Source: Nat Commun. 2021 Sep 30;12:5736. doi: 10.1038/s41467-021-25466-x (PMC8484674; doi:10.1038/s41467-021-25466-x)
Supplement: Supplementary file 7 — Source Data [file 41467_2021_25466_MOESM7_ESM.zip]

Archive with 8 entries (7 files):
- Poganik-SourceData/
- __MACOSX/._Poganik-SourceData
- Poganik-SourceData/.DS_Store
- __MACOSX/Poganik-SourceData/._.DS_Store
- Poganik-SourceData/Poganik-SourceData-2.xlsx
- __MACOSX/Poganik-SourceData/._Poganik-SourceData-2.xlsx
- Poganik-SourceData/Poganik-SourceData-1.pdf
- __MACOSX/Poganik-SourceData/._Poganik-SourceData-1.pdf
