# Supplementary material for: Wdr1 and cofilin are necessary mediators of immune-cell-specific apoptosis triggered by Tecfidera
Source: Nat Commun. 2021 Sep 30;12:5736. doi: 10.1038/s41467-021-25466-x (PMC8484674; doi:10.1038/s41467-021-25466-x)
Supplement: Supplementary file 7 — Source Data [file 41467_2021_25466_MOESM7_ESM.zip › Poganik-SourceData/Poganik-SourceData-2.xlsx]

## Sheet: 1B
Figure 1B
lyz
No treatment	Light alone	HtPreHNE alone	T-REX
1.15099	1.0053	0.913318	0.379924
1.11981	1.38815	0.913318	0.377324
1.12998	1.56338	0.714899	0.667262
1.16144	1.62912	0.719825	0.649186
0.741088	0.709991	0.99868	0.680041
0.696682	0.705133	1.03356	0.634919
0.877042	1.11925	0.933431	0.619639
0.920221	1.17436	0.871496	0.6154
1.00425	1.45013	0.921238	0.518623
0.924832	1.51111	0.8254	0.501122
1.11497	0.946371	1.26584	0.627863
1.16987	0.959455	1.28334	0.594308
1.00806	0.927067		0.632358
0.980754	0.939884		0.632358
mpeg1.1
No treatment	Light alone	HtPreHNE alone	T-REX
1.00856	1.56855	0.873695	0.564832
1.00141	1.70836	0.768668	0.552904
1.14114	1.29298	0.781907	0.723634
1.19091	1.5447	0.770859	0.799429
0.852582	0.894954	1.05939	0.810078
0.805407	0.92079	1.2214	0.66849
0.929002	1.04604	0.725218	0.646674
0.969521	1.12318	0.699871	0.564903
0.939157	1.98446	0.915515	0.607499
0.786116	0.8759	0.840591	0.625037
1.13904	0.86969	1.03357	0.683495
1.26733	0.801301	1.01897	0.52157
1.03743	0.751597		0.642712
0.932411			0.675533
coro1a
No treatment	Light alone	HtPreHNE alone	T-REX
1.11558	1.11805	0.924176	0.65473
1.19354	1.26259	0.968924	0.700483
1.02754	1.2256	1.00055	0.740361
1.02062	1.29365	0.9352	0.765792
0.813042	0.842447	1.02863	0.80933
0.829686	0.842447	1.04262	0.803882
1.04114	1.27026	0.825003	0.66699
1.04114	1.01645	0.925392	0.699285
0.984763	1.6763	0.874998	0.689972
0.978134	1.50458	0.905054	0.784456
1.01413	0.961683	1.22542	0.602659
1.06323	0.961683	1.16883	0.619164
0.935555	1.00667		0.783722
0.941896	0.928293		0.778446

## Sheet: 1F
Figure 1F
–preHNE, –light	–preHNE, +light	+preHNE, –light	+preHNE, +light	preHDE	preHDE ZREX	–preHNE, –light	–preHNE, +light	+preHNE, –light	+preHNE, +light
1.30804	1.0872	1.29105	0.968289	1.08621	1.13793	0.642483	1.50524	1.21154	1.37675
0.798414	0.934314	0.679501	1.01925	0.689655	0.37931	0.715909	1.11976	0.624126	0.899476
0.730464	0.441676	0.526614	1.03624	0.551724	0.706897	0.770979	1.15647	0.807692	1.21154
0.594564	1.17214	1.05323	0.798414	0.706897	0.413793	0.844406	1.13811	0.734266	1.08304
1.01925	1.24009	0.968289	0.373726	0.87931	1.22414	1.3951	1.2299	1.08304	1.2299
0.764439	0.679501	1.44394	0.594564	0.37931	0.568966	1.00962	0.679196	1.24825	1.04633
1.07021	1.01925	0.934314	0.730464	0.689655	0.172414	1.81731	0.605769	0.348776	0.881119
1.03624	0.798414	0.815402	0.390713	0.37931	0.396552	0.367133	0.954545	0.826049	0.862762
0.611551	1.01925	0.645526	0.764439	0.862069	0.517241	0.752622	1.68881	1.02797	0.422203
1.46093	0.900339	1.24009	0.611551	0.775862	0.793103	1.30332	1.6521	0.991259	0.312063
0.713476	0.679501	0.560589	0.509626	0.637931	0.637931	0.587413	1.1014	1.21154	0.789336
1.17214	0.781427	0.968289	1.30804	0.689655	0.931034	1.3951	0.734266	0.826049	1.02797
1.07021	0.798414	1.2231	0.781427	0.603448	1	1.50524		0.660839	1.04633
1.07021	0.913793	0.730464	1.25708	0.724138	1.13793	1.50524			0.862762
1.57984	0.741379	1.24009	1.20611	0.327586	0.637931	1.13811			0.734266
1.60345	0.482759	1.37599	0.339751	1.05172	0.827586	0.495629			0.826049
0.982759	0.465517	1.15515	0.526614	0.568966	0.62069	0.605769			1.1014
0.775862	1.08621	1.13816	0.305776	1.13793	0.603448	0.550699			0.752622
0.655172	0.465517	0.344828	0.577576	1.18966	0.775862	2.14773			1.06469
0.827586	1	1	0.866364	0.844828	0.568966	0.734266
0.344828	0.965517	1.37931	0.730464	0.758621	1.12069	0.715909
1.01724	0.62069	0.982759	0.713476	0.810345	1.13793
0.793103	0.775862	1.36207	0.611551	0.655172	0.913793
0.844828	0.637931	1.08621	0.730464	1.24138
0.672414	1.01724	0.5	0.724138	0.827586
0.637931	1.01724	1.06897	0.431034	1.27586
1.05172	0.931034	1.06897	0.310345	1.25862
0.551724	0.913793	0.672414	0.241379	0.913793
0.62069	1.13793	0.655172	0.241379	1.53448
1	0.758621	0.5	0.87931	1.01724
0.517241	0.965517	0.534483	0.396552	0.982759
1.12069	0.586207	1.01724	0.37931	1.18966
1.7931	1.7069	1.03448	0.241379
1.2931	0.982759	0.448276	0.327586
1.18966	0.896552	0.241379	0.568966
1.65517	0.896552	1.06897	0.672414
1.18966	0.862069	0.586207	0.413793
1.15517	0.810345	0.431034	0.948276
0.965517	0.637931	0.534483	0.413793
1.44828	0.87931	0.517241	0.5
1.72414	0.793103	0.517241	0.241379
1.03448	0.862069	0.844828	0.37931
1.36207	0.810345	0.87931	0.310345
1.15517	0.672414	1.05172	0.793103
0.758621	0.603448	0.982759	0.62069
0.931034	0.689655	0.862069	0.637931
0.465517	1.24138	1.32759	0.689655
1.05172	0.586207	0.672414	0.758621
0.586207	0.87931	1.36207	0.775862
1.34483	0.551724	0.37931	0.655172
0.637931	0.87931	0.913793	0.62069
1.12069	0.758621	0.551724	0.655172
1.18966	0.689655	0.586207	0.224138
0.965517	0.275862	0.586207	0.275862
0.724138	1.03448	0.741379	0.793103
0.896552	1.08621	0.586207	1.13793
0.896552	0.431034	0.293103	0.948276
0.965517	0.637931	0.310345	0.37931
1.01724	0.465517	0.568966	0.413793
1.39655	0.706897	0.37931	0.293103
0.758621	0.758621	1.03448	0.448276
0.482759	0.5	0.706897	0.62069
0.844828	0.5	0.362069	0.293103
0.517241	0.896552	0.189655	0.172414
0.758621	0.603448	0.517241	0.5
0.965517	0.568966	0.344828	0.896552
0.431034	1		0.172414
0.87931	0.793103		0.0689655
1.53448	0.724138		0.568966
0.706897	0.258621		0.327586
0.724138	0.172414		0.431034
1.17241	0.37931		0.12069
0.706897	0.5		0.5
0.87931	0.931034		1.05172
0.568966	0.586207		0.241379
0.827586	0.87931		0.310345
0.741379	0.310345		0.655172
1.06897	0.5		0.241379
0.224138	1.2931		0.206897
0.844828	1.2069		0.517241
0.275862	1.2931		0.465517
0.465517	0.948276		0.310345
0.5	1.12069		0.310345
0.948276	0.948276		0.827586
0.534483	0.655172		0.396552
1.32759	0.724138		0.172414
1.12069	1.13793		0.293103
1.05172	0.62069		1.05172
1.15517	1.25862		0.362069
1.05172	1.56897		0.155172
1.22414	1.39655		0.413793
1.10345	1.67241		0.586207
0.758621	0.637931		0.258621
1.53448	0.896552
1.01724	0.689655
1.31034	1.01724
0.724138	0.896552
1.13793	1.77586
0.931034	1.05172
0.568966	1.10345
0.862069	1.48276
1.2931	1.05172
1.65517	0.724138
1.31034	1.03448
1.03448	1.15517
1.2069	0.931034
1.37931	1.13793
1.15517	1.05172
0.931034	0.87931
0.982759	1
1.44828	1.03448
1.37931	1.27586
1.12069	1.53448
1.74138	1.60345
1.37931	1.36207
1.01724	0.896552
0.827586	1.72414
1.51724	1.84483
1.17241	1.2931
0.724138	1.2069
0.586207	0.758621
0.551724	1.12069
0.431034	1.63793
1.41379
1.36207
1.37931
0.896552
0.965517
0.482759
1.53448
0.844828
0.413793
0.931034
1.01724
0.741379
0.310345
0.448276
0.948276
1.12069
0.775862
0.362069
0.431034
1
0.413793
0.793103
1.37931
0.655172
1.48276
1.18966
1.24138
1.81034
1.13793
1.25862
1.53448
1.2069
1.2931
0.655172
0.793103
1.05172
1.53448
1.2931
1.43103
0.862069
1.22414
1.27586
0.672414
1.25862
1.56897
1
1.2931
0.62069
1.51724
1
1.17241
0.672414
1.34483
0.87931
1.48276
1.05172
0.844828
1.2069
1.7931
0.775862
0.948276
1.39655

## Sheet: 1H
Figure 1H
					inset
Halo-TEV-Keap1		Halo-TEV-Keap1 mutant			Halo-TEV-Keap1	Halo-TEV-Keap1 mutant
–preHNE, –light	+preHNE, +light	–preHNE, –light	+preHNE, +light		+preHNE, +light	+preHNE, +light
1.30804	0.968289	0.220279	0.220279		0.968289	0.220279
0.798414	1.01925	0.320406	0.56071		1.01925	0.56071
0.730464	1.03624	0.280355	0.881115		1.03624	0.881115
0.594564	0.798414	1.06134	1.30165		0.798414	1.30165
1.01925	0.373726	1.28162	1.52193		0.373726	1.52193
0.764439	0.594564	1.80228	0.640811		0.594564	0.640811
1.07021	0.730464	1.5019	0.540684		0.730464	0.540684
1.03624	0.390713	0.841065	0.30038		0.390713	0.30038
0.611551	0.764439	1.10139	0.120152		0.764439	0.120152
1.46093	0.611551	0.740938	0.760963		0.611551	0.760963
0.713476	0.509626	0.640811	1.3417		0.509626	1.3417
1.17214	1.30804	0.760963	0.420532		1.30804	0.420532
1.07021	0.781427	1.06134	2.7635		0.781427	2.7635
1.07021	1.25708	1.88238	1.06134		1.25708	1.06134
1.57984	1.20611	1.80228	1.04132		1.20611	1.04132
1.60345	0.339751	1.70215	0.941191		0.339751	0.941191
0.982759	0.526614	0.160203	2.6033		0.526614	2.6033
0.775862	0.305776	1.28162	1.06134		0.305776	1.06134
0.655172	0.577576	0.240304	2.14271		0.577576	2.14271
0.827586	0.866364	1.4218	0.981242		0.866364	0.981242
0.344828	0.730464	0.380482	0.841065		0.730464	0.841065
1.01724	0.713476	0.86109	0.200253		0.713476	0.200253
0.793103	0.611551	1.94246	0.660837		0.611551	0.660837
0.844828	0.730464	0.700887	0.640811		0.730464	0.640811
0.672414	0.724138	1.72218	0.520659		0.724138	0.520659
0.637931	0.431034	0.240304	1.32167		0.431034	1.32167
1.05172	0.310345	0.340431	1.02129		0.310345	1.02129
0.551724	0.241379	1.6621	0.30038		0.241379	0.30038
0.62069	0.241379	0.420532	0.881115		0.241379	0.881115
1	0.87931	0.620786	1.68213		0.87931	1.68213
0.517241	0.396552	0.380482	1.1815		0.396552	1.1815
1.12069	0.37931	0.760963	1.76223		0.37931	1.76223
1.7931	0.241379	1.52193	2.24284		0.241379	2.24284
1.2931	0.327586	1.10139	2.06261		0.327586	2.06261
1.18966	0.568966	0.760963	1.30165		0.568966	1.30165
1.65517	0.672414	1.36172	0.160203		0.672414	0.160203
1.18966	0.413793	1.2616	0.801014		0.413793	0.801014
1.15517	0.948276	0.720913	0.660837		0.948276	0.660837
0.965517	0.413793	0.280355	1.32167		0.413793	1.32167
1.44828	0.5	1.2616	0.961217		0.5	0.961217
1.72414	0.241379	1.84233	0.480608		0.241379	0.480608
1.03448	0.37931	0.901141	0.180228		0.37931	0.180228
1.36207	0.310345	1.08137	0.340431		0.310345	0.340431
1.15517	0.793103	1.2616	1.24157		0.793103	1.24157
0.758621	0.62069	0.981242	1.2616		0.62069	1.2616
0.931034	0.637931	0.720913	2.04259		0.637931	2.04259
0.465517	0.689655	0.340431	1.56198		0.689655	1.56198
1.05172	0.758621	1.40177	0.420532		0.758621	0.420532
0.586207	0.775862	1.5019	1.94246		0.775862	1.94246
1.34483	0.655172	0.700887	1.5019		0.655172	1.5019
0.637931	0.62069	0.60076	0.720913		0.62069	0.720913
1.12069	0.655172	0.640811	0.780989		0.655172	0.780989
1.18966	0.224138	0.780989	1.6621		0.224138	1.6621
0.965517	0.275862	1.12142	1.90241		0.275862	1.90241
0.724138	0.793103	1.60203	1.44183		0.793103	1.44183
0.896552	1.13793	1.5019	0.26033		1.13793	0.26033
0.896552	0.948276	1.36172	0.240304		0.948276	0.240304
0.965517	0.37931	1.24157	0.420532		0.37931	0.420532
1.01724	0.413793	0.981242	0.881115		0.413793	0.881115
1.39655	0.293103	0.881115	1.28162		0.293103	1.28162
0.758621	0.448276	0.440558			0.448276
0.482759	0.62069	0.420532			0.62069
0.844828	0.293103	0.340431			0.293103
0.517241	0.172414	0.480608			0.172414
0.758621	0.5	1.20152			0.5
0.965517	0.896552	1.1815			0.896552
0.431034	0.172414	1.76223			0.172414
0.87931	0.0689655	0.660837			0.0689655
1.53448	0.568966	1.52193			0.568966
0.706897	0.327586	0.841065			0.327586
0.724138	0.431034	0.220279			0.431034
1.17241	0.12069	1.08137			0.12069
0.706897	0.5	0.941191			0.5
0.87931	1.05172	1.4218			1.05172
0.568966	0.241379	1.1815			0.241379
0.827586	0.310345	1.48188			0.310345
0.741379	0.655172	1.04132			0.655172
1.06897	0.241379	1.82231			0.241379
0.224138	0.206897	1.10139			0.206897
0.844828	0.517241				0.517241
0.275862	0.465517				0.465517
0.465517	0.310345				0.310345
0.5	0.310345				0.310345
0.948276	0.827586				0.827586
0.534483	0.396552				0.396552
1.32759	0.172414				0.172414
1.12069	0.293103				0.293103
1.05172	1.05172				1.05172
1.15517	0.362069				0.362069
1.05172	0.155172				0.155172
1.22414	0.413793				0.413793
1.10345	0.586207				0.586207
0.758621	0.258621				0.258621
1.53448
1.01724
1.31034
0.724138
1.13793
0.931034
0.568966
0.862069
1.2931
1.65517
1.31034
1.03448
1.2069
1.37931
1.15517
0.931034
0.982759
1.44828
1.37931
1.12069
1.74138
1.37931
1.01724
0.827586
1.51724
1.17241
0.724138
0.586207
0.551724
0.431034
1.41379
1.36207
1.37931
0.896552
0.965517
0.482759
1.53448
0.844828
0.413793
0.931034
1.01724
0.741379
0.310345
0.448276
0.948276
1.12069
0.775862
0.362069
0.431034
1
0.413793
0.793103
1.37931
0.655172
1.48276
1.18966
1.24138
1.81034
1.13793
1.25862
1.53448
1.2069
1.2931
0.655172
0.793103
1.05172
1.53448
1.2931
1.43103
0.862069
1.22414
1.27586
0.672414
1.25862
1.56897
1
1.2931
0.62069
1.51724
1
1.17241
0.672414
1.34483
0.87931
1.48276
1.05172
0.844828
1.2069
1.7931
0.775862
0.948276
1.39655

## Sheet: 2A
Figure 2A
non-treated			Z-REX
0h	2h	4h	0h	2h	4h
0.966667	2.4	1.03333	0.833333	2.33333	0.733333
0.966667	2.03333	0.366667	0.933333	0.433333	0.766667
0.966667	2.66667	1.93333	1.23333	1.7	0.966667
0.5	1.1	2.4	1.46667	1.26667	0.533333
0.633333	1.33333	1.5	0.4	1.6	1.46667
0.766667	1.23333	1.33333	0.533333	1.13333	1.03333
1.4	1.43333	1.36667	1.16667	1.4	0.866667
1.3	0.5	2.23333	0.566667	0.466667	1.66667
1.56667	0.533333	3.36667	0.6	1.36667	0.566667
1.1	1	1.83333	1.13333	0.966667	0.933333
0.5	1.86667	2.53333	1.53333	0.6	0.966667
1.46667	2.26667	2.23333	0.4	1.46667	1.63333
0.666667	1.63333	2.1	0.9	1.76667	1.26667
1.3	1.83333	1.36667	1.46667	1.23333	1.53333
0.933333	1.9	2.1	1.03333	0.433333	0.866667
1.16667	1.6	0.466667	0.366667	0.8	1.26667
1.5	2.16667	1.53333	0.533333	1.23333	1.36667
0.733333	0.966667	1.9	0.633333	0.3	1.16667
1.6	1.5	1.13333	0.8	0.5	1.56667
0.733333	1.86667	1.13333	0.4	1.1	0.966667
0.7	0.966667	2.1	0.466667	1.76667	0.566667
0.9	0.833333	0.9	1.03333	0.366667	0.833333
0.666667	2.6	1.96667	0.866667	1.46667	1.03333
0.9	1.96667	2.4	0.766667	1.43333	0.933333
0.733333	0.866667	2.4	0.366667		0.933333
	1.23333	1.2	0.6		0.766667
	1.53333	0.933333	0.866667		1.5
	1.5	2.63333	0.7		0.5
		2	0.766667		1.26667
		1.83333			0.566667
		1.93333			1.4
		2.43333			1.3
		1.03333			1.8
		1.23333			0.733333
		1.63333			1.6
		2.96667			0.866667
		0.9			0.466667
		1.03333

## Sheet: 2B
Figure 2B
non-treated			Z-REX
0h	2h	4h	0h	2h	4h
1.46154	1.46154	1.38462	0.961538	1.38462	2.30769
0.769231	0.653846	3.15385	0.384615	1.73077	1.38462
1.15385	1.88462	3.15385	0.923077	1.30769	1.15385
0.961538	2	2.84615	0.653846	1.38462	2.26923
0.923077	1.5	2.30769	0.961538	1.38462	2.03846
0.730769	1.61538	1.61538	0.846154	1.88462	1.46154
0.692308	2.03846	1.92308	0.961538	2.34615	2.61538
1.42308	0.576923	2.69231	0.576923	1.57692	2.07692
1.03846	1.26923	1.46154	0.692308	2.69231	1.15385
0.923077	1.53846	2.07692	0.423077	1.57692	2.65385
1.42308	1.03846	0.423077	0.807692	1.03846	2
1.23077	0.576923	1.88462	0.615385	1.61538	1.57692
0.807692	2.69231	1.46154	0.692308	1.19231	2.07692
0.846154	2.53846	1.84615	1.19231	0.807692	0.923077
0.769231	1.26923	1.96154		1.61538	1.5
1.65385	1.30769	1.69231		2	0.769231
1.11538	1.30769	1.76923		0.615385	3.84615
0.846154	2.15385	1.73077		1.19231	1.42308
0.846154	0.807692	1.11538		1.30769	1.42308
0.961538	1.73077	1.73077		2.15385	2.65385
0.884615	1.96154	2.11538		0.961538	2.69231
0.730769	2	1.46154		0.884615	1.73077
1.42308	0.653846	0.653846		0.884615	2.46154
0.384615	1.53846	2.5		1.76923	1.26923
1.61538		2.26923		1.73077	2.76923
0.307692		1.26923		2.53846	1.11538
0.807692		0.769231		1.5	2.07692
		2.15385		1	0.884615
		1.23077		1.5	1.07692
		1.76923		2.23077	0.423077
				1.84615	2.57692
				1.80769	2.07692
					1.26923
					1.84615
					1.42308
					1.34615
					0.384615
					2.07692

## Sheet: 2E
Figure 2E
Control MO				Nrf2a-ATG-MO				Nrf2b-ATG-MO
–preHNE, –light	–preHNE, +light	+preHNE, –light	+preHNE, +light	–preHNE, –light	–preHNE, +light	+preHNE, –light	+preHNE, +light	–preHNE, –light	–preHNE, +light	+preHNE, –light	+preHNE, +light
1.23772	1.07269	0.976424	0.797642	1.1716	0.911243	0.618344	0.878699	0.66	0.52	0.76	0.6
1.33399	1.66405	0.756385	1.15521	0.569527	0.66716	0.943788	0.764793	1.02	0.74	0.82	0.74
0.756385	0.921415	1.29273	0.880157	0.471894	1.22042	1.48077	0.894971	1.48	1.38	0.68	1.16
0.976424	0.797642	1.58153	0.660118	1.70858	1.07397	0.878699	0.862427	1.1	0.6	0.88	0.78
0.907662	1.01768	1.05894	0.577603	0.471894	0.911243	1.02515	0.585799	0.98	1.04	1.5	0.34
0.756385	1.29273	0.797642	0.880157	1.5784	0.976332	0.894971	0.846154	0.38	0.890909	0.92	0.66
0.8389	0.78389	1.14145	0.811395	1.1716	1.05769	0.846154	0.309172	1.46	1.32727	1.38	0.66
1.08644	1.19646	1.16896	0.866405	1.10651	0.764793	0.943788	0.66716	1.16	0.872727	0.5	0.945455
0.481336	1.1002	1.1002	0.907662	1.15533	1.44823	0.585799	0.471894	0.82	0.672727	1.48	0.963636
0.976424	1.05894	0.742633	1.04519	0.96006	1.13905	1.74113	1.00888	1.09091	0.963636	1.1	0.4
1.05894	1.23772	1.34774	0.8389	0.634616	0.423729	0.634616	0.618344	0.927273	1.58182	0.56	0.381818
0.990177	1.44401	1.18271	1.1002	0.983051	0.898305	0.699705	0.699705	0.945455	0.981818	0.44	1
1.43026	1.04519	0.660118	0.563851	0.966102	0.711864	1.1716	0.276627	0.418182	1	0.52	1.01818
1.22397	1.18271	0.811395	0.756385	0.915254	0.59322	0.491525	0.66716	1.67273	0.818182	0.68	1
0.880157	1.29273	1.18271	0.948919	1.20339	1.0678	0.779661	0.781066	0.945455	0.8	0.66	0.654545
0.756385	0.990177	1.04519	0.990177	0.694915	0.627119	0.813559	0.96006		1.07273	0.74	0.4
0.811395	0.990177	1.23772	1.14145	1	0.966102	0.779661	0.943788		0.727273	0.36	1.03636
1.32024	0.72888	1.47151	0.646365	1.0339		1.13559	0.862427		0.854545	1.02	0.4
1.1277	0.990177	0.261297	0.78389	1.15254		1.66102	0.846154		0.8	1.07273	0.690909
1.1277	1.33399	0.866405	1.04519			1.27119	0.694915		1.01818	0.963636	0.490909
0.921415	0.577603	0.921415	0.921415			1.30509	0.576271			0.909091	1.16364
0.69863	0.962672	0.630137	0.756385			1.23729	0.389831			1.34545	0.636364
0.643836	1.29273	1.0137	0.742633			1.20339	0.627119			0.909091	0.618182
1.24657	1.55403	0.849315	0.742633			0.864407	0.338983			0.490909	0.490909
0.890411	0.811395	0.30137	0.72888			0.898305	0.152542			0.618182	0.618182
1.09589	1.18271	0.410959	0.60274			1.35593	1			1.27273	0.563636
1	1.19646	0.90411	0.616438			0.525424	0.474576			0.690909	0.545455
0.589041	0.39726	0.931507	0.232877			0.847458	0.610169			0.527273	0.454545
0.986301	0.917808	0.575342	0.547945			1.0678	0.152542			1.01818	0.763636
0.547945	0.90411	0.767123	0.60274			1.20339	1.15254			1.49091	1.2
0.534247	0.589041	0.479452	0.671233			0.79661	0.779661			1.27273	0.6
1.16438	0.808219	0.479452	0.561644				0.372881			0.6
0.931507	0.493151	0.849315	0.369863				0.559322			1.32727
0.90411	0.452055	0.657534	0.273973				1			0.690909
1.09589	0.643836	0.780822	0.780822				0.542373			1.38182
1.21918	0.424658	0.712329	0.657534				1.13559			1.07273
1.45206	0.876712	0.90411	0.794521				0.932203			1.32727
1.19178	0.328767	0.369863	0.753425
1.61644	1.26027		0.589041
1.28767	0.835616		0.452055
1.08219	0.630137		0.643836
0.917808			0.452055
			0.753425
			0.534247
			0.39726

## Sheet: 2F
Figure 2F
	No treatment		AZ 10417808		Z-DEVD-FMK
Z-REX:	–	+	–	+	–	+
	1.23077	0.730769	1	1.09615	0.923077	0.807692
	0.788462	0.5	1.13462	0.846154	1.09615	1.05769
	0.807692	0.5	1.11538	1.59615	0.634615	0.903846
	1.13462	0.538462	1.71154	0.884615	1.15385	1
	1.01923	0.538462	0.961538	0.961538	1.19231	0.632653
	0.773639	0.942308	1.65385	0.903846	1.44231	1.08163
	1.04585	0.788462	1.09615	1.26923	1.44231	1.10204
	1.11748	0.980769	0.75	1.30769	1.07692	0.918367
	0.931232	0.576923	1.59615	0.961538	1.13462	0.979592
	1.27507	0.769231	0.634615	0.5	1.15385	0.979592
	0.959885	0.442308	1.09615	1.17308	0.634615
	0.802292	0.788462	0.773639	0.931232	1.17308
	1.2894	0.702006	0.773639	0.587393	1.25
	0.687679	0.601719	1.38968	0.816619	1.17308
	0.988539	0.916905	1.14613	0.873926	1.10204
	1.24642	0.916905	0.845272	0.974212	0.510204
	0.888252	0.859599	0.940767	1.11748	0.897959
	0.783972	0.558739	0.43554	0.716332	0.979592
	0.766551	0.601719	0.609756	0.730659	0.938776
	1.63763	0.916905	0.993031	0.902579	0.979592
	0.97561	0.974212	0.557491	0.601719	0.510204
	0.836237	0.644699	0.749129	0.522648	1.18367
	1.10204	0.348432	1.48084	1.56794	1.53061
	0.959184	0.766551	0.749129	0.87108	0.693878
	1.22449	1.46341	0.905923	0.836237
	0.816327	0.644599	0.505226	0.557491
	1.06122	0.348432		0.923345
	1.02041	0.627178		0.97561
	0.77551	0.365854
	0.959184	0.43554
	1.20408	0.905923
	0.857143	1.14983
	1.34694	0.44898
	0.857143	0.734694
	0.959184	0.795918
	0.836735	0.653061
	0.938776	0.632653
	1.10204	0.346939
		1.04082
		0.938776
		0.918367
		0.857143
		0.816327
		0.836735
		0.653061
		0.836735
		0.836735
		0.673469

## Sheet: 2G
Figure 2G
-Ci -TREX	+ Ci -TREX	-Ci +TREX	+Ci +TREX
1.33333	0.909091	0.742424	0.939394
0.878788	1.22727	1	0.575758
1.34848	0.621212	0.954545	1.0303
1.21212	1.06061	0.863636	0.409091
0.651515	1.15152	0.757576	0.636364
0.833333	1.09091	0.878788	0.712121
1.06061	1.07576	0.333333	0.848485
1.04545	1.25758	0.621212	0.378788
0.893939	1.12121	0.409091	0.363636
1.16667	1.27273	0.742424	0.80303
0.80303	1.04545	0.621212	0.439394
1.24242	0.757576	0.833333	0.515152
0.530303		0.651515	0.651515
1.01515		0.878788	0.363636
		0.939394	1.06061
			0.863636
			1.10606

## Sheet: 2H
Figure 2H
	no treatment	Bcb	no treatment	Bcb
Z-REX:	–	–	+	+
	1.02597	0.987013	0.467532	0.61039
	0.805195	1	0.675325	0.753247
	0.545455	1.11688	0.662338	0.597403
	1.22078	0.818182	1.09091	0.961039
	1.27273	0.857143	0.675325	0.701299
	0.701299	1.22078	0.844156	0.818182
	0.714286	0.87013	0.688312	0.714286
	0.662338	1.22078	0.441558	0.818182
	0.675325	1.03896	0.38961	1.14286
	1.33766	1.11688	0.558442	0.675325
	1.1039	0.727273	0.441558	1.27273
	1.28571	1.35065	0.909091	1.18182
	1.41558	0.571429	0.480519	0.662338
	1.1039	0.441558	0.415584	0.623377
	0.766234	0.883117	1.20779	0.766234
	0.896104	0.74026	0.428571	0.61039
	1.16883	1.18182	0.727273	0.779221
	0.766234	0.727273	1	0.974026
	1.09091	0.948052	0.883117	0.454545
	0.714286	0.688312	0.558442	0.922078
	1.01299	1.09091	0.714286	0.883117
	1.03896	0.662338	0.454545	0.857143
	1.11688	0.987013	1.31169	0.961039
	1.18182	0.818182	1.09091	0.857143
	0.584416	0.623377	0.831169	0.948052
	1.18182	0.935065	0.532468	0.753247
	0.584416	0.896104	0.896104	0.805195
	1.41558	0.792208	0.324675	0.74026
	1.41558	0.831169	1.07792	0.519481
	1.37662	1.05195	0.727273	1.07792
	0.818182	0.896104	0.792208	0.922078
	0.636364	0.974026	0.584416	0.766234
	1.36364	0.805195	0.922078	0.584416
	0.87013	0.74026	0.818182	0.766234
	1.24675	1.49351	0.324675	0.675325
	1	0.818182	0.74026	0.571429
	1.03896	0.896104	0.792208	1.01299
	1.51948	0.701299	0.675325	1.07792
	1.09091	0.61039	0.87013	0.935065
	0.87013	0.753247	0.818182	0.662338
	0.61039	0.87013	0.649351	0.675325
	1.04878	1.19481	0.519481	0.974026
	0.987805	0.714286	0.792208	0.707317
	1.15854	0.74026	0.688312	0.780488
	0.963415	0.961039	0.675325	0.378049
	0.768293	0.987013	0.649351	0.804878
	0.95122	1.11688	0.467532	0.963415
	1.07317	0.688312	0.675325	1.13415
	1.13415	0.97561	0.441558	0.853659
	0.914634	1.26829	1.10976	0.682927
	0.585366	1.2439	0.719512	0.695122
	0.97561	0.902439	1.09756	0.536585
	1.32927	0.670732	0.707317	0.768293
	0.878049	0.792683	0.926829	0.536585
	1.12195	0.865854	0.890244	0.560976
	1.2439	0.621951	0.743902	0.658537
	0.95122	0.987805	0.54878	0.914634
	0.512195	0.47561	0.682927	1.19512
	0.926829	0.97561	1.04878	0.268293
	0.878049	0.97561	1.03659	1.14634
	0.878049	0.890244	0.658537	0.792683
	0.695122	0.792683	0.536585	0.402439
	0.792683	0.743902	0.329268	0.682927
	0.902439	1.14634	0.804878	0.560976
	0.841463	0.841463	0.841463	0.731707
	1.31707	0.865854	0.707317	0.646341
	1.04878	0.670732	0.914634	0.926829
	1.10976	0.914634	1.07317	0.658537
	1.03659	0.926829	0.402439	0.853659
	1.09756	0.731707	0.658537	0.621951
	1.32927	1.06098	0.890244	0.768293
	0.841463	1.03659	0.658537
	1.26829	0.817073	0.487805
	0.865854	0.987805	0.597561
	1.17073	1	0.841463
	1.0122	1.07317	0.45122
	1.15854	0.780488	0.54878
	0.890244	0.658537	0.707317
	1.12195	0.682927	0.841463
	1.31707	0.707317	0.585366
	1.36585	0.707317	0.792683
	0.682927	1.2439	0.695122
	0.743902	0.865854	1.06098
	0.792683	0.585366
	1.57317	0.792683
	1.5	0.695122
	0.804878
	0.780488
	1.17073
	0.926829
	0.573171

## Sheet: 3A
Figure 3A
*See also data for Figure S9A
	Relative basal neutrophil count	Fold change upon Z-REX
Control MO	0.9997	0.7283
sec13 MO	0.8446	0.7862
stc2a MO	0.6733	0.7303
stc2b MO	0.7306	0.5511
hspa4a MO	1.04	0.5915
hspa4l MO	0.9538	0.8981
wdr1 MO	0.8463	1.367
cbx4 MO	0.5744	0.6095
chd9 MO	0.9175	1.083
jun MO	0.3877	0.9414
ccdc85ca MO	0.9323	0.7372
ccdc85cb MO	0.426	0.5875
lman1 MO	0.5112	0.5498
med4 MO	0.4032	0.4571
pou3f2b MO	0.5481	0.9206
gtf2a1 MO	0.4898	0.5508
srsf1a MO	0.5968	0.6454
srsf1b MO	1.06	0.8325
fndc3ba MO	0.9467	0.7631
fndc3bb MO	0.8632	0.8469
lamb2 MO	1.014	0.7363
amotl1 MO	0.7967	0.7848
aurkb MO	0.4697	0.9135
satb2 MO	0.979	0.7243
patl1 MO	0.4511	0.5728
safb MO	1.679	0.6593
slc4a1ap MO	0.2333	1.429
ktn MO	0.5985	0.583

[truncated: 52 more sheets: 3B, 3C, 3D, 3E, 3F, 3G, 4A, 4B, 4C, 5A, 5B, 5C, S2B, S2C, S2D, S3A, S3B, S3C, S4A, S4B …]
